# Supplementary material for: Comparative analysis of iPSC-derived NK cells from two differentiation strategies reveals distinct signatures and cytotoxic activities
Source: Front Immunol. 2024 Oct 9;15:1463736. doi: 10.3389/fimmu.2024.1463736 (PMC11496199; doi:10.3389/fimmu.2024.1463736)
Supplement: Supplementary file 7 [file Table2.xlsx]

## Sheet: Sheet1
gene	logFC	AveExpr	t	P.Value	adj.P.Val	B
ADCYAP1	9.67343	0.709935	77.7625	2.25394e-09	2.37741e-05	10.254
UTS2	9.96078	0.853612	69.423	4.13205e-09	2.37741e-05	10.0663
NAPSA	-8.27041	-0.0143714	-60.3656	8.71903e-09	2.37741e-05	9.78936
TRIM63	6.40408	-0.92474	59.4475	9.46265e-09	2.37741e-05	9.7557
INSC	7.6044	-0.324579	57.2483	1.15728e-08	2.37741e-05	9.67004
TPSB2	8.1195	5.18048	56.9389	1.19125e-08	2.37741e-05	9.65738
KRT4	6.24181	-1.00587	56.5327	1.23768e-08	2.37741e-05	9.64053
CCL17	7.95036	-0.1516	54.8739	1.451e-08	2.43877e-05	9.5688
RNF212	-5.56161	-1.36877	-52.4425	1.84819e-08	2.5146e-05	9.45454
MAGEA4	-7.79999	-0.24958	-52.3266	1.87015e-08	2.5146e-05	9.4488
SLC18A2	9.79889	0.772667	49.3855	2.54671e-08	3.00216e-05	9.29346
GNLY	5.97732	9.10292	48.2357	2.88789e-08	3.00216e-05	9.22724
INSL3	5.74996	-1.2518	48.1899	2.90258e-08	3.00216e-05	9.22453
MTRNR2L5	8.02041	-0.116572	47.3694	3.18116e-08	3.05528e-05	9.17512
CXCL9	6.17425	7.46304	44.3084	4.54342e-08	4.07272e-05	8.97412
PTGER3	6.69234	-0.780607	42.9981	5.33241e-08	4.19086e-05	8.87925
JAKMIP1	4.69531	-1.77912	42.3964	5.74871e-08	4.19086e-05	8.83373
HOXA10	7.18255	-0.535506	42.318	5.80578e-08	4.19086e-05	8.8277
VWA1	4.515	-1.86928	42.1611	5.92193e-08	4.19086e-05	8.81558
DPY19L2P2	-4.82692	-1.73611	-41.5425	6.40763e-08	4.30785e-05	8.76692
OR14L1P	4.83109	-1.71123	40.9199	6.94497e-08	4.39043e-05	8.7165
IDO1	6.17486	3.43417	40.3392	7.49499e-08	4.39043e-05	8.66811
PLCL1	5.54196	-1.3558	40.324	7.51003e-08	4.39043e-05	8.66683
UBD	6.74532	4.84541	39.1785	8.75741e-08	4.90634e-05	8.56731
ASGR2	-4.56431	-1.86742	-37.893	1.0462e-07	5.62689e-05	8.4489
ZSCAN23	-5.46144	-1.41886	-35.7002	1.4374e-07	7.43355e-05	8.22887
CTLA4	5.97234	-1.14061	35.2617	1.53524e-07	7.6455e-05	8.1819
MTRNR2L7	6.0807	-1.08643	33.9786	1.87037e-07	8.54951e-05	8.03835
H19	9.71059	0.728517	33.9399	1.88174e-07	8.54951e-05	8.03388
MAOB	5.0216	-1.61598	33.8533	1.90752e-07	8.54951e-05	8.02382
KCNQ1	5.29383	1.35165	32.4374	2.39481e-07	0.000102691	7.85293
HEY1	5.11497	-1.5693	32.2452	2.4718e-07	0.000102691	7.82874
HPGDS	5.3109	4.44399	32.0059	2.57179e-07	0.000102691	7.79828
SLC16A4	-4.95905	-1.67005	-31.9481	2.59668e-07	0.000102691	7.79086
CD40	3.5321	4.56007	31.7332	2.69166e-07	0.000103059	7.7631
S100B	3.69601	5.42854	31.5856	2.75928e-07	0.000103059	7.74385
HMGB1P19	-5.01974	-1.63971	-31.0495	3.02252e-07	0.00010984	7.67263
TIMP3	5.00544	4.14969	30.485	3.33252e-07	0.000114896	7.5954
CCDC168	-5.71776	-1.2907	-30.3314	3.42327e-07	0.000114896	7.57398
RTP5	-3.73061	-2.28427	-30.2437	3.47642e-07	0.000114896	7.56167
CYGB	5.44669	-1.40343	30.1997	3.50346e-07	0.000114896	7.55547
TNP1	5.16361	-1.54498	29.3274	4.09461e-07	0.000131086	7.42947
CD248	-5.97621	-1.16147	-29.182	4.20427e-07	0.000131467	7.40788
PLA2G7	3.35146	5.83004	28.7538	4.54808e-07	0.000138985	7.34328
ZNF683	3.21252	8.31201	28.3388	4.91367e-07	0.00014464	7.27918
FOLR2	3.63703	2.72006	28.3014	4.94826e-07	0.00014464	7.27334
TPSAB1	7.83285	4.51688	28.0676	5.1714e-07	0.000147946	7.23649
CDA	6.63719	-0.808185	27.8469	5.39308e-07	0.0001505	7.20127
CYS1	6.33302	-0.96027	27.7157	5.53009e-07	0.0001505	7.18013
MYH15	4.85762	-1.69797	27.6536	5.59645e-07	0.0001505	7.17007
MMP12	3.49343	7.69707	27.5347	5.72615e-07	0.000150968	7.15069
C15orf48	3.98874	5.70885	26.8922	6.4916e-07	0.00016633	7.04376
CPA3	7.95008	4.98756	26.8421	6.55621e-07	0.00016633	7.03526
PHGDH	-4.34336	4.12478	-26.4187	7.13416e-07	0.000177641	6.96241
GATA2	7.5998	3.56322	25.7484	8.17748e-07	0.000199917	6.84339
LGMN	5.17656	5.15829	25.5559	8.5099e-07	0.000204329	6.80834
CTSL	3.5166	6.75495	24.9567	9.65237e-07	0.000227694	6.69667
ZNF165	-4.17988	-2.05963	-24.6584	1.02884e-06	0.000231315	6.63961
KIF4A	-2.65967	4.37183	-24.6453	1.03174e-06	0.000231315	6.63708
RSAD2	3.17613	4.77681	24.6273	1.03575e-06	0.000231315	6.6336
H3C11	-4.47182	-1.91367	-24.5667	1.0494e-06	0.000231315	6.62185
SOD2	3.13842	7.27792	24.4436	1.07774e-06	0.000233513	6.59787
INHBA	5.58849	4.76477	24.3743	1.0941e-06	0.000233513	6.58429
TOX2	-3.44703	7.39291	-24.0328	1.17915e-06	0.000242838	6.51656
HMOX1	4.28662	4.51362	23.9854	1.19156e-06	0.000242838	6.50705
WWC3-AS1	-4.84612	-1.72651	-23.9132	1.21076e-06	0.000242838	6.49252
PLCH2	-4.99624	-1.65146	-23.8919	1.21651e-06	0.000242838	6.48821
ASPM	-2.60304	6.80382	-23.8492	1.2281e-06	0.000242838	6.47957
SCIN	7.21375	0.0747218	23.7305	1.26103e-06	0.000245737	6.45543
HLA-DRA	3.52603	7.59294	23.4385	1.34661e-06	0.000258664	6.39532
ADAM19	4.68442	3.60315	23.1306	1.44443e-06	0.000273547	6.33074
PGAP4	5.85085	-1.20135	23.0401	1.47476e-06	0.000275412	6.31153
FERMT1	4.55944	-1.84706	22.7625	1.57263e-06	0.000289666	6.25194
GLUL	3.325	6.78895	22.5845	1.63944e-06	0.000297891	6.21319
C1QA	2.59826	6.96122	22.5049	1.6704e-06	0.000299469	6.19572
CD38	-2.46076	7.24532	-22.2352	1.7806e-06	0.000312463	6.13588
RHEX	8.3845	2.21062	22.2146	1.78935e-06	0.000312463	6.13127
MS4A2	8.31559	0.416964	21.8562	1.95035e-06	0.00033621	6.05008
GNAO1	-4.5226	-1.88828	-21.6677	2.04191e-06	0.000347538	6.00663
IFI30	3.1692	8.2615	21.4888	2.13355e-06	0.000354732	5.96491
NFATC4	-9.61949	1.16029	-21.4545	2.15167e-06	0.000354732	5.95685
BMERB1	3.63325	0.585353	21.4326	2.16332e-06	0.000354732	5.95171
GM2A	3.3165	6.24992	21.3766	2.19351e-06	0.000355348	5.9385
MMP9	2.92873	8.14452	21.2435	2.26725e-06	0.000362875	5.90693
SLC45A3	5.4309	2.57754	21.1966	2.29394e-06	0.000362875	5.89573
CALHM6	3.51866	6.10323	21.0844	2.35926e-06	0.000366471	5.86884
HENMT1	-2.53828	4.87145	-21.0304	2.3915e-06	0.000366471	5.85583
VWA2	5.41686	-1.41835	21.0189	2.39844e-06	0.000366471	5.85304
CTSB	2.55286	9.93449	20.8862	2.48018e-06	0.000374702	5.82084
RGS1	3.20181	4.74843	20.8233	2.52009e-06	0.000376502	5.80547
NEURL3	4.85055	-1.70151	20.6571	2.62922e-06	0.00037943	5.76458
C1QB	2.87734	5.92693	20.6334	2.64523e-06	0.00037943	5.75872
SYNGR1	-5.60478	-1.34718	-20.6264	2.65e-06	0.00037943	5.75698
OR2I1P	5.96754	-1.14301	20.6226	2.65257e-06	0.00037943	5.75604
CKAP2L	-2.64057	6.53502	-20.5097	2.73071e-06	0.000386107	5.72795
LGALS3	3.31956	5.33544	20.4731	2.75667e-06	0.000386107	5.71878
MS4A7	3.56041	3.74401	20.4043	2.80614e-06	0.000388983	5.70154
SDS	6.1738	-1.03988	20.2697	2.90613e-06	0.000396673	5.66753
CTSH	3.02293	4.68258	20.2507	2.92062e-06	0.000396673	5.66269
RGS16	2.66407	7.57609	20.1483	2.9999e-06	0.000397491	5.63661
SRC	3.37894	0.633755	20.1465	3.00136e-06	0.000397491	5.63614
KIT	2.62876	7.07755	20.1288	3.01533e-06	0.000397491	5.63161
CRYZL2P	4.77441	-1.73957	20.0889	3.04711e-06	0.000397663	5.62139
MLPH	7.80533	-0.224116	20.0225	3.1009e-06	0.000397663	5.60431
STAT1	2.36365	8.81936	20.0038	3.11627e-06	0.000397663	5.59948
GBP1	3.86442	6.55465	19.9812	3.13493e-06	0.000397663	5.59364
KRT81	2.9491	6.49576	19.9314	3.17658e-06	0.00039918	5.58074
PRSS23	5.22934	-1.51211	19.8105	3.28042e-06	0.000408412	5.54924
PRG2	5.59936	2.75084	19.6737	3.40273e-06	0.000412381	5.51332
HLA-DPB1	4.2773	5.20641	19.62	3.45225e-06	0.000412381	5.49912
FTH1	2.23559	11.4081	19.5606	3.50803e-06	0.000412381	5.48335
CXCL16	2.34511	3.98501	19.5535	3.51478e-06	0.000412381	5.48146
KRT86	2.7346	7.26273	19.5476	3.52035e-06	0.000412381	5.4799
CXCR2P1	6.2983	-0.977627	19.5067	3.55958e-06	0.000412381	5.46898
PMP22	4.87864	3.42912	19.4601	3.60484e-06	0.000412381	5.45653
PSAT1	-2.87509	4.9883	-19.4578	3.60704e-06	0.000412381	5.45593
P2RX1	3.5261	3.22393	19.449	3.61566e-06	0.000412381	5.45358
CYP27B1	5.93207	2.97155	19.4456	3.61899e-06	0.000412381	5.45267
GPNMB	3.29118	4.89898	19.3853	3.67887e-06	0.000413737	5.43647
LAIR2	8.25113	0.414844	19.3718	3.69243e-06	0.000413737	5.43284
LINC02829	5.65247	-1.30054	19.2532	3.81424e-06	0.000423853	5.40076
CD82	3.2635	7.23208	19.1777	3.89418e-06	0.00042919	5.38022
CD8A	-2.37488	5.93221	-19.1272	3.94881e-06	0.000431673	5.36642
KLHDC7B	5.48742	2.26123	19.0319	4.0543e-06	0.000438109	5.34026
PECAM1	2.09882	5.88791	19.0155	4.07286e-06	0.000438109	5.33572
CLVS2	5.8831	-1.18523	18.9162	4.18694e-06	0.000446807	5.30826
RAB44	2.19119	3.29912	18.8719	4.23915e-06	0.000448816	5.29592
ITPK1-AS1	-5.5662	-1.36648	-18.8127	4.31004e-06	0.000452756	5.2794
HMGN5	-2.86055	5.65692	-18.7313	4.40983e-06	0.000457902	5.25657
CD8B	-5.0941	-1.60253	-18.7061	4.44129e-06	0.000457902	5.24948
HPGD	3.53952	6.51936	18.6902	4.46119e-06	0.000457902	5.24501
CCL13	4.3824	5.37525	18.5654	4.62175e-06	0.000470788	5.20967
TGM2	3.38889	4.87744	18.4667	4.75363e-06	0.000477702	5.18149
A2M	2.40879	5.09877	18.4615	4.76067e-06	0.000477702	5.18
IGSF6	4.06309	5.06589	18.3363	4.93465e-06	0.000486392	5.14399
CHI3L1	2.6276	5.4766	18.316	4.96357e-06	0.000486392	5.13812
CMA1	5.69803	-1.27776	18.2829	5.01121e-06	0.000486392	5.12852
HSPA1A	-2.28259	4.16444	-18.2745	5.02341e-06	0.000486392	5.12608
PSAP	2.03494	9.89208	18.2481	5.06182e-06	0.000486392	5.11842
MPEG1	2.62809	4.07404	18.2335	5.08322e-06	0.000486392	5.11417
CREG1	2.92616	4.81673	18.2218	5.1005e-06	0.000486392	5.11076
CAPN2	2.4453	4.78192	18.1337	5.23243e-06	0.000490828	5.08504
UBXN10	2.74859	2.13376	18.0689	5.33216e-06	0.000490828	5.06601
CD74	2.50409	8.16705	18.0642	5.33955e-06	0.000490828	5.06461
RNASE1	2.66093	4.99462	18.0479	5.36505e-06	0.000490828	5.0598
PLXNA4	2.48123	3.87319	18.0295	5.39399e-06	0.000490828	5.05437
KIR2DS4	4.13957	-2.05699	18.0264	5.39882e-06	0.000490828	5.05347
MITF	3.21771	3.72914	18.0212	5.40697e-06	0.000490828	5.05195
CD93	-2.23422	5.34839	-17.9876	5.46052e-06	0.000490828	5.042
TGFBI	3.0736	5.05079	17.9782	5.47555e-06	0.000490828	5.03922
APOL4	3.27423	4.41737	17.7926	5.78339e-06	0.00051301	4.98388
CXCL1	3.41733	4.40629	17.7834	5.79931e-06	0.00051301	4.9811
HAVCR2	2.78764	5.42075	17.7087	5.9293e-06	0.000513309	4.95862
KIR3DL2	6.20051	-1.02652	17.691	5.9606e-06	0.000513309	4.95328
H4C3	-2.17264	8.21866	-17.6636	6.00947e-06	0.000513309	4.945
GAS7	2.61014	5.69786	17.6619	6.01268e-06	0.000513309	4.94445
HIC1	-2.51533	6.42283	-17.6516	6.03114e-06	0.000513309	4.94134
STMN1	-2.16511	8.49153	-17.6441	6.04465e-06	0.000513309	4.93907
HLA-DPA1	3.89676	5.42856	17.6301	6.06992e-06	0.000513309	4.93483
TNFSF10	2.01766	9.18147	17.6073	6.11156e-06	0.0005136	4.92789
CDC25C	-2.72401	2.72494	-17.5013	6.30912e-06	0.00052691	4.89553
IRX3	6.11969	-1.06693	17.4598	6.38853e-06	0.000530248	4.8828
HLA-DQA1	4.08863	4.79186	17.4336	6.43921e-06	0.000531176	4.87475
F2RL3	3.12686	3.55708	17.3576	6.58903e-06	0.00054022	4.8513
PPIC	6.15356	-1.05	17.3099	6.68531e-06	0.000544792	4.8365
TIMP2	2.22512	4.91474	17.199	6.91535e-06	0.000560143	4.80194
DLGAP5	-2.49569	4.66492	-17.1394	7.04288e-06	0.000567057	4.78325
KIF14	-2.45418	5.4229	-17.0656	7.20483e-06	0.000573167	4.75997
PROCR	5.80391	0.973777	17.0604	7.21642e-06	0.000573167	4.75832
MKI67	-2.477	8.63406	-17.0468	7.24665e-06	0.000573167	4.75404
SYNGR2	1.92948	5.91791	17.0077	7.33488e-06	0.000575909	4.74163
FABP4	2.36191	3.33457	16.9798	7.39844e-06	0.000575909	4.73278
APOL3	2.05722	5.84952	16.9749	7.40981e-06	0.000575909	4.7312
BASP1	2.7066	5.11106	16.9382	7.49458e-06	0.000579071	4.71953
SPRR3	6.28393	-0.984812	16.9034	7.57608e-06	0.000579071	4.70842
FURIN	2.18169	6.92524	16.885	7.61967e-06	0.000579071	4.70253
SECTM1	3.05393	2.9604	16.8837	7.62276e-06	0.000579071	4.70211
CLEC4E	4.12979	3.91567	16.8362	7.73663e-06	0.000579547	4.68687
LIPA	2.11714	5.9117	16.8277	7.75726e-06	0.000579547	4.68413
HTRA3	5.71901	-1.26727	16.8273	7.75833e-06	0.000579547	4.68399
LINC00266-2P	-4.09763	-2.10076	-16.7993	7.82659e-06	0.000581416	4.67498
TPX2	-2.56683	7.14615	-16.7389	7.97631e-06	0.000588591	4.65548
APOC1	2.45371	5.41252	16.7252	8.01072e-06	0.000588591	4.65105
CLSPN	-2.02306	7.32945	-16.6888	8.10287e-06	0.000592126	4.63927
DOCK9	6.44271	-0.477273	16.6088	8.31049e-06	0.000604015	4.61318
HDC	6.73809	3.90078	16.5282	8.52567e-06	0.000613441	4.58679
DRAXIN	3.41709	5.35849	16.5261	8.53142e-06	0.000613441	4.5861
CSF2RB	3.02895	4.69074	16.4526	8.73375e-06	0.000624649	4.56187
CST3	3.00472	4.11425	16.3867	8.91998e-06	0.000634593	4.54005
AK1	2.3473	3.24589	16.3589	9.00002e-06	0.000636917	4.5308
GCSAML	8.06971	0.460227	16.325	9.09869e-06	0.000640529	4.5195
RNF165	-2.36072	5.80249	-16.2792	9.23409e-06	0.000644677	4.5042
TNFSF13B	2.52474	5.04683	16.2727	9.25351e-06	0.000644677	4.50202
SPP1	2.5203	9.09776	16.244	9.33975e-06	0.000647331	4.4924
GBP2	1.85267	7.8991	16.1646	9.5834e-06	0.000660812	4.46567
IL1RN	3.97327	5.0197	16.1427	9.65179e-06	0.000662132	4.45829
CD9	3.67215	4.80554	16.0973	9.79555e-06	0.000665213	4.44292
SAMD9L	1.84218	5.9732	16.0973	9.79564e-06	0.000665213	4.44291
CTSD	1.90035	10.0452	16.0363	9.99319e-06	0.000675218	4.42215
TOP2A	-2.2733	9.52731	-15.9721	1.02059e-05	0.00068614	4.40023
NSMCE1-DT	5.55093	0.587961	15.9319	1.03417e-05	0.000688161	4.38646
SLC48A1	2.81396	3.31771	15.9188	1.03866e-05	0.000688161	4.38195
LINC01871	1.97191	6.59835	15.8928	1.04761e-05	0.000688161	4.373
HMGA1	-2.23484	7.5554	-15.8572	1.06003e-05	0.000688161	4.36072
CD52	2.25691	8.31345	15.842	1.06538e-05	0.000688161	4.35546
NME4	1.99956	1.89392	15.8369	1.06717e-05	0.000688161	4.35371
HLA-DRB1	3.55897	6.93544	15.8338	1.06828e-05	0.000688161	4.35263
NCS1	4.50081	3.41981	15.8095	1.07693e-05	0.000688161	4.34421
HMMR	-2.17338	5.27535	-15.8089	1.07715e-05	0.000688161	4.344
NCAPG2	-2.16324	5.53562	-15.8071	1.07779e-05	0.000688161	4.34337
DUSP4	1.92089	6.66847	15.8006	1.08012e-05	0.000688161	4.34112
LHX4	4.63068	-1.81144	15.7642	1.09327e-05	0.000688161	4.32848
CTSG	5.81169	2.87786	15.7596	1.09497e-05	0.000688161	4.32687
CKS1B	-2.10955	7.02223	-15.7555	1.09644e-05	0.000688161	4.32547
RAB42	3.69234	3.0326	15.7448	1.10036e-05	0.000688161	4.32173
NCF2	3.17514	5.46616	15.6821	1.12365e-05	0.000699475	4.29984
RTL5	6.39642	-0.928571	15.6191	1.14764e-05	0.000711113	4.27775
TROAP	-2.13579	3.48727	-15.5503	1.17455e-05	0.00072445	4.25348
CXCL2	4.78547	0.45738	15.44	1.21925e-05	0.000747614	4.21432
SMIM24	-2.92306	3.87391	-15.4202	1.22749e-05	0.000747614	4.20725
AURKAP1	-4.94744	-1.67586	-15.4171	1.22879e-05	0.000747614	4.20614
MLC1	2.42394	6.68582	15.3953	1.23793e-05	0.000749787	4.19836
PCNX2	2.17653	2.80701	15.3583	1.25365e-05	0.0007559	4.18511
APOL1	1.87318	7.19497	15.2681	1.29297e-05	0.000776129	4.15265
IVL	5.65934	-1.29711	15.2443	1.3036e-05	0.000778419	4.14404
SAT1	2.15616	7.38544	15.2317	1.30928e-05	0.000778419	4.13946
HLA-DMB	2.55164	5.138	15.203	1.32229e-05	0.000778419	4.12906
CD59	1.84294	6.91785	15.1879	1.3292e-05	0.000778419	4.12357
CLEC12A	2.07216	4.15926	15.1846	1.33068e-05	0.000778419	4.1224
EYA2	5.20682	-1.52337	15.1828	1.33152e-05	0.000778419	4.12173
SPINK4	5.53921	-1.35717	15.1592	1.34241e-05	0.000781387	4.11316
CARD19	2.04185	5.76981	15.1437	1.34966e-05	0.00078219	4.10748
PRSS2	9.56608	1.98503	15.1207	1.36042e-05	0.00078219	4.09911
RAD51	-2.31784	4.06716	-15.119	1.36124e-05	0.00078219	4.09848
ADAM12	3.5559	1.10929	15.0231	1.40742e-05	0.000805282	4.0633
DHFR	-1.73058	6.8815	-15.0056	1.41605e-05	0.000806791	4.05684
IL18	6.36262	-0.492049	14.9844	1.42658e-05	0.000809357	4.04903
EZH2	-1.76639	6.31416	-14.9541	1.44179e-05	0.000814549	4.03783
KRT79	8.58421	0.820783	14.9065	1.46604e-05	0.000824784	4.0202
BEX1	4.52289	-1.86533	14.8289	1.50671e-05	0.000842757	3.99127
S1PR5	-3.7798	-2.25968	-14.818	1.51252e-05	0.000842757	3.98719
ZNRF1	3.25686	3.54388	14.81	1.51679e-05	0.000842757	3.98421
RPPH1	-4.98824	-1.65546	-14.7327	1.55892e-05	0.000862603	3.9552
RRM2	-1.58257	6.87932	-14.6815	1.5876e-05	0.000874869	3.93588
LPAR1	2.61331	2.01856	14.6272	1.61873e-05	0.000888386	3.91528
PIK3AP1	2.0324	5.54484	14.5336	1.67404e-05	0.000915007	3.87962
SORCS2	-4.56973	-1.86471	-14.5137	1.68609e-05	0.000917859	3.872
SMAD3	-2.29427	4.63895	-14.5022	1.69306e-05	0.000917939	3.86762
SORL1	2.70117	5.27594	14.4262	1.74029e-05	0.000939754	3.83837
SLC44A1	1.55933	6.2523	14.414	1.74797e-05	0.00094013	3.83368
ISG15	1.94461	5.61849	14.3705	1.77582e-05	0.000951304	3.81685
HELLS	-2.32894	6.5343	-14.3505	1.78883e-05	0.000954471	3.80908
CDC20	-2.33085	5.04648	-14.282	1.83416e-05	0.000974786	3.78243
MAFB	2.04016	5.5855	14.2473	1.85761e-05	0.000983363	3.76888
HOXB5	-2.0465	6.53654	-14.2291	1.87011e-05	0.000986096	3.76174
NUF2	-1.94697	5.39432	-14.1862	1.89988e-05	0.00099788	3.74489
CENPE	-1.94176	6.73812	-14.1588	1.91915e-05	0.00100073	3.73412
KIF15	-3.18931	5.73342	-14.1494	1.9258e-05	0.00100073	3.73042
LAT2	-2.12401	4.47044	-14.1469	1.92762e-05	0.00100073	3.72941
AMHR2	5.0831	-1.58523	14.0784	1.97713e-05	0.00102248	3.70233
DHRS3	-1.86488	6.12255	-14.049	1.99884e-05	0.00102975	3.69066
UCN	4.45515	-1.89921	14.0339	2.01013e-05	0.00103053	3.68464
GRIK4	-3.60801	-2.34557	-14.0264	2.01569e-05	0.00103053	3.68168
ATP2A3	-1.9907	5.07721	-13.9888	2.04416e-05	0.00103622	3.66668
FMNL2	2.5707	3.45458	13.9829	2.04869e-05	0.00103622	3.66432
HAR1A	-3.19837	-2.55039	-13.9751	2.05466e-05	0.00103622	3.6612
ISYNA1	-4.12459	1.63916	-13.9713	2.05764e-05	0.00103622	3.65965
TENM1	-5.79768	-0.796772	-13.9399	2.08191e-05	0.00104453	3.6471
HAAO	5.56971	-1.34192	13.8763	2.13223e-05	0.00106545	3.62153
HLA-B	1.58048	10.9983	13.8674	2.13945e-05	0.00106545	3.6179
HOXB3	-2.01638	5.53545	-13.8523	2.15161e-05	0.00106755	3.61183
ANXA1	2.20681	5.69717	13.8308	2.16914e-05	0.00107012	3.60313
PSIP1	-1.76587	8.01674	-13.8264	2.17271e-05	0.00107012	3.60137
BATF2	3.54167	1.76811	13.7799	2.21126e-05	0.00108159	3.58251
LITAF	1.62498	8.08459	13.779	2.21209e-05	0.00108159	3.58211
HOOK1	-5.84792	-1.22561	-13.747	2.23904e-05	0.00108722	3.56912
HK3	4.54274	1.25411	13.7462	2.23977e-05	0.00108722	3.56877
PARP9	1.76485	6.50901	13.7336	2.2505e-05	0.0010885	3.56364
IGFLR1	3.10831	6.11058	13.716	2.26565e-05	0.0010919	3.55644
WDR76	-2.00122	4.97617	-13.6593	2.31512e-05	0.00111175	3.53324
CD276	3.92527	3.59299	13.6454	2.32744e-05	0.00111369	3.52754
ZNF695	-5.62344	-1.33785	-13.627	2.34387e-05	0.00111491	3.51998
NCR1	1.82504	6.26225	13.6103	2.35893e-05	0.00111491	3.5131
SNX20	1.98447	5.46262	13.6076	2.3614e-05	0.00111491	3.51197
CXCL10	4.37068	5.72508	13.6057	2.36315e-05	0.00111491	3.51118
NDC80	-2.34026	5.59479	-13.5831	2.38368e-05	0.00112066	3.50188
C1QC	2.22873	4.20976	13.5241	2.43841e-05	0.0011424	3.47746
SDC3	2.63095	3.34689	13.4922	2.46867e-05	0.00115256	3.46419
BLVRA	3.22033	3.33531	13.4539	2.50552e-05	0.00116572	3.44823
CLIC3	-2.90546	1.51764	-13.4244	2.53437e-05	0.00117401	3.4359
CCDC18	-1.95959	6.00515	-13.4179	2.5408e-05	0.00117401	3.43317
CKAP4	2.12288	2.6181	13.3784	2.58013e-05	0.0011854	3.41662
EMP1	4.53506	2.04653	13.3676	2.59104e-05	0.0011854	3.41207
SIGLEC6	3.97237	4.95806	13.3593	2.5994e-05	0.0011854	3.40859
CDCA7	-2.83799	4.01976	-13.358	2.60071e-05	0.0011854	3.40805
CD84	2.67405	6.0263	13.318	2.64168e-05	0.00119206	3.3912
HLA-DQB1	3.83456	4.76587	13.318	2.64173e-05	0.00119206	3.39117
SLC2A4RG	-1.6765	5.53206	-13.3081	2.65197e-05	0.00119206	3.387
FST	5.42266	2.38224	13.2966	2.66396e-05	0.00119206	3.38213
H2AC14	-3.00682	3.30064	-13.292	2.66878e-05	0.00119206	3.38018
LILRB3	3.35133	4.0913	13.2802	2.68112e-05	0.00119206	3.37521
MREG	2.62139	2.95542	13.2791	2.68234e-05	0.00119206	3.37471
UCHL1	-2.52048	4.97382	-13.2753	2.68626e-05	0.00119206	3.37314
IL13RA1	2.83186	3.83305	13.263	2.69936e-05	0.00119393	3.36789
TACC3	-2.17711	6.15307	-13.1337	2.84061e-05	0.00125229	3.31279
VWA5A	5.59315	4.2286	13.0914	2.88876e-05	0.00126936	3.29461
BEND4	-7.14553	-0.0853038	-13.0536	2.93261e-05	0.00128442	3.27831
IL6R	2.52343	3.32015	13.0297	2.96077e-05	0.00129255	3.26797
SEC14L2	5.79487	-0.831075	12.9986	2.99785e-05	0.00130254	3.25449
CDC25A	-2.08451	3.80606	-12.9883	3.01019e-05	0.00130254	3.25004
POU2F2	-1.7132	7.11672	-12.9862	3.01272e-05	0.00130254	3.24913
S100A9	1.87909	5.18287	12.9607	3.04367e-05	0.00130388	3.23806
SPIRE1	2.50712	2.76432	12.9581	3.04685e-05	0.00130388	3.23693
GYPC	-1.82618	6.56694	-12.9406	3.06835e-05	0.00130388	3.22931
CXCL8	3.33095	6.18043	12.9334	3.07727e-05	0.00130388	3.22617
PALM2AKAP2	2.34835	4.74593	12.9322	3.07876e-05	0.00130388	3.22564
MT2A	1.43426	7.13127	12.9217	3.09184e-05	0.00130388	3.22105
HOXB-AS3	-2.83899	5.06516	-12.9177	3.0968e-05	0.00130388	3.21931
CDK2	-1.93469	7.17726	-12.9156	3.09941e-05	0.00130388	3.2184
DAB2	2.41616	4.85028	12.9086	3.10813e-05	0.00130388	3.21535
DNMT1	-1.45184	8.67569	-12.9026	3.11575e-05	0.00130388	3.2127
THEMIS2	2.35605	4.60012	12.8972	3.12249e-05	0.00130388	3.21035
NCAPD2	-1.6531	6.05505	-12.883	3.14044e-05	0.0013053	3.20414
LBR	-1.51683	6.77116	-12.8792	3.1453e-05	0.0013053	3.20246
CSF1	1.5775	7.47051	12.8585	3.17169e-05	0.00131197	3.1934
QPCT	3.68411	2.15265	12.8514	3.18088e-05	0.00131197	3.19026
TNFAIP3	1.84798	5.99811	12.8337	3.20369e-05	0.00131733	3.18251
PARP1	-1.47308	7.2249	-12.8155	3.22745e-05	0.00132306	3.17449
CCR7	3.84384	3.36033	12.7951	3.25432e-05	0.00133002	3.16549
H1-2	-1.87819	6.9793	-12.7866	3.26561e-05	0.00133059	3.16174
RNF19B	2.3552	2.523	12.7759	3.2799e-05	0.00133237	3.15699
SNORD3B-1	-4.47336	-1.9129	-12.7568	3.30543e-05	0.00133588	3.14858
KIF20B	-1.77595	7.31726	-12.7546	3.30839e-05	0.00133588	3.1476
FEN1	-1.68706	6.76023	-12.7384	3.33034e-05	0.00134071	3.14042
FLVCR2	2.75359	2.44842	12.7252	3.34829e-05	0.00134391	3.13458
MOB3B	2.41219	1.61082	12.7161	3.36081e-05	0.00134492	3.13053
CDT1	-2.94542	4.60544	-12.6966	3.38779e-05	0.00134924	3.12184
CYBB	1.87327	6.04627	12.6938	3.39165e-05	0.00134924	3.1206
SIRPA	2.86845	4.58099	12.6272	3.48566e-05	0.00138254	3.09088
RETREG1	-4.23614	2.7284	-12.6127	3.50654e-05	0.00138569	3.08438
LAG3	-7.65331	0.36305	-12.6074	3.51422e-05	0.00138569	3.082
LST1	1.59771	7.40297	12.5958	3.53108e-05	0.00138827	3.07679
IGFBP2	-2.98343	5.21345	-12.5579	3.58674e-05	0.00140605	3.05977
C2	2.5046	4.15317	12.5436	3.60807e-05	0.0014103	3.05332
WARS1	2.11994	7.29422	12.5096	3.65926e-05	0.00142616	3.03798
PCLAF	-2.09294	6.96083	-12.483	3.69996e-05	0.00143341	3.02593
SLC38A5	-1.68404	3.78969	-12.4809	3.70318e-05	0.00143341	3.02498
ISG20	2.19002	4.59666	12.4685	3.72244e-05	0.00143341	3.01933
USP44	-4.70826	3.93351	-12.4666	3.72535e-05	0.00143341	3.01848
HILPDA	-2.37511	3.95869	-12.4584	3.73817e-05	0.00143341	3.01474
SMC4	-1.688	8.96792	-12.456	3.74184e-05	0.00143341	3.01367
LAP3	1.76706	5.57681	12.4432	3.7619e-05	0.001437	3.00784
E2F1	-2.26626	5.53355	-12.3995	3.83131e-05	0.00145846	2.98791
MYEF2	-1.71311	3.13784	-12.3942	3.83977e-05	0.00145846	2.98551
FANCD2	-2.30082	5.65926	-12.38	3.8627e-05	0.00146304	2.97901
NUDT11	-3.69902	-2.30006	-12.3714	3.8767e-05	0.00146422	2.97507
H2AZ1	-1.56264	9.04497	-12.3557	3.9023e-05	0.00146976	2.96789
DUT	-1.63385	7.51516	-12.3316	3.94204e-05	0.00148058	2.95683
HLA-DRB6	2.73616	1.12927	12.3228	3.95662e-05	0.00148191	2.9528
AFAP1L2	4.92411	4.32754	12.3068	3.98339e-05	0.0014878	2.94544
TMIGD2	-3.32148	0.530908	-12.2829	4.02372e-05	0.0014987	2.93445
LINC01857	5.52278	-1.36539	12.2402	4.09723e-05	0.00152186	2.91468
CCL1	7.66782	0.400486	12.2269	4.12027e-05	0.0015262	2.90855
CCNA2	-1.87349	5.91463	-12.206	4.15702e-05	0.00153558	2.89885
ADRB1	-2.21215	3.71148	-12.1788	4.20538e-05	0.00154919	2.88621
CXCL5	4.48895	2.34198	12.1489	4.2594e-05	0.0015648	2.87225
RFC2	-1.58797	4.54774	-12.1372	4.28073e-05	0.00156836	2.86679
GPR157	4.75803	3.12714	12.1164	4.31893e-05	0.00157805	2.85707
ANXA5	1.78856	5.70012	12.0988	4.35168e-05	0.00158571	2.84881
CENPM	-2.0802	4.03068	-12.0863	4.37508e-05	0.00158993	2.84294
HS6ST1	2.94779	3.71743	12.0789	4.38902e-05	0.0015907	2.83946
IL4I1	3.39156	4.9574	12.0287	4.48465e-05	0.00161889	2.81587
TMEM176B	2.82683	5.11423	12.0235	4.4948e-05	0.00161889	2.81339
PPP2R3B	-1.81032	2.2188	-12.0193	4.50293e-05	0.00161889	2.81141
ANK2	6.352	-0.95078	11.9841	4.57189e-05	0.0016393	2.79477
PLK1	-2.54953	5.12569	-11.9715	4.59693e-05	0.00164166	2.78878
CD79A	-5.64456	-1.3273	-11.9685	4.60291e-05	0.00164166	2.78736
NPC2	1.8333	6.74693	11.9472	4.64554e-05	0.00165246	2.77726
WNT11	2.07158	2.42077	11.9379	4.6644e-05	0.00165246	2.77282
IL5RA	4.99349	-1.42434	11.9351	4.67006e-05	0.00165246	2.77149
TMEM51	2.15428	4.11817	11.9278	4.68488e-05	0.00165336	2.76801
CCDC34	-1.79095	6.09126	-11.9173	4.70627e-05	0.00165504	2.76302
CLDN4	4.88682	-1.68337	11.9134	4.71427e-05	0.00165504	2.76116
SH2D1A	-2.12351	5.91042	-11.8786	4.78619e-05	0.00167235	2.74456
SLC15A3	3.14227	5.82284	11.8775	4.78845e-05	0.00167235	2.74404
CERCAM	4.01655	0.165125	11.8706	4.80279e-05	0.00167271	2.74076
PTAFR	1.39495	7.92088	11.8651	4.81436e-05	0.00167271	2.73812
LHX2	2.92519	1.72965	11.8366	4.87479e-05	0.00168934	2.72444
AKAP12	3.025	4.84217	11.8103	4.93127e-05	0.00170452	2.7118
ALAS1	1.93176	6.27404	11.7818	4.9932e-05	0.00170843	2.6981
TMEM176A	2.61398	2.49101	11.7805	4.99616e-05	0.00170843	2.69745
LACC1	1.39551	5.09923	11.7776	5.0024e-05	0.00170843	2.69608
DEK	-1.39132	9.15405	-11.7768	5.00425e-05	0.00170843	2.69567
C5AR1	3.0562	2.11562	11.776	5.00612e-05	0.00170843	2.69526
SSRP1	-1.26165	7.89522	-11.7435	5.07821e-05	0.00172503	2.67956
ORAI2	-1.57707	7.07058	-11.7381	5.09016e-05	0.00172503	2.67698
HLA-DOA	3.63777	0.709181	11.7243	5.12141e-05	0.00172503	2.67026
AHI1	-1.86073	4.97984	-11.7104	5.15292e-05	0.00172503	2.66352
CD79B	-2.03382	1.38049	-11.7091	5.15574e-05	0.00172503	2.66292
TSPAN3	1.55098	5.61755	11.7048	5.16564e-05	0.00172503	2.66081
CCL3	-1.3141	9.98931	-11.7042	5.16694e-05	0.00172503	2.66053
CD83	2.21364	5.06176	11.7006	5.17513e-05	0.00172503	2.65879
CCNB2	-2.47013	5.25541	-11.6904	5.19867e-05	0.00172503	2.65381
GNS	2.06898	6.0449	11.687	5.20638e-05	0.00172503	2.65218
C21orf58	-2.14608	2.9974	-11.6844	5.21238e-05	0.00172503	2.65091
DNMT3B	-2.02572	3.94506	-11.6837	5.21414e-05	0.00172503	2.65054
BST1	4.7144	-1.38929	11.6805	5.22154e-05	0.00172503	2.64898
H1-4	-1.76072	4.23215	-11.6709	5.24374e-05	0.00172765	2.64432
NCAPG	-2.27095	5.64412	-11.666	5.25517e-05	0.00172765	2.64193
OAS1	1.45664	4.60746	11.659	5.27154e-05	0.00172881	2.63851
ASNS	-2.04462	4.91299	-11.6399	5.31634e-05	0.00173926	2.62921
CACNA1H	5.02336	-1.6151	11.5914	5.43231e-05	0.00177288	2.60547
CCNF	-2.03734	5.55071	-11.5601	5.5088e-05	0.00178967	2.59009
PSEN2	1.59802	3.90497	11.5586	5.51248e-05	0.00178967	2.58936
TMA16	-1.36148	5.85871	-11.5491	5.53596e-05	0.00178967	2.58468
PRDX1	1.49226	8.70738	11.5434	5.55005e-05	0.00178967	2.58188
ATP6V1B2	1.32988	7.73057	11.5418	5.55406e-05	0.00178967	2.58109
RPS14P4	-5.67429	-1.31243	-11.538	5.5636e-05	0.00178967	2.5792
SNHG22	-2.30167	4.63796	-11.527	5.59102e-05	0.00178979	2.57379
IFI27	2.26459	3.9688	11.5249	5.59632e-05	0.00178979	2.57274
CLNK	2.29788	4.57025	11.5219	5.60392e-05	0.00178979	2.57125
CIP2A	-2.15257	5.39768	-11.5089	5.63668e-05	0.00179387	2.56483
AURKB	-2.57565	6.26393	-11.5063	5.64336e-05	0.00179387	2.56353
MCOLN2	2.43853	2.03635	11.4853	5.69669e-05	0.00180603	2.55317
UTP4	-1.23815	5.20025	-11.4781	5.71538e-05	0.00180603	2.54956
NPM2	5.11072	-1.57142	11.4736	5.727e-05	0.00180603	2.54733
PKMYT1	-1.99079	4.8848	-11.4703	5.73536e-05	0.00180603	2.54572
GTSE1	-2.43584	5.52522	-11.4533	5.7794e-05	0.00181565	2.5373
ZNF367	-2.27881	2.89389	-11.4203	5.86637e-05	0.00183868	2.52084
CTTNBP2	7.96185	0.517149	11.4086	5.8974e-05	0.00184339	2.51503
ABCC3	2.38921	1.27196	11.3995	5.92193e-05	0.00184339	2.51045
SRXN1	1.32809	5.06477	11.3992	5.92254e-05	0.00184339	2.51034
MCM3	-1.60449	6.71109	-11.3797	5.9752e-05	0.00185237	2.50058
FTL	1.2784	11.3734	11.3783	5.97893e-05	0.00185237	2.49989
KCNK6	2.30743	5.62113	11.3578	6.0349e-05	0.00186256	2.48962
IGF2BP1	-1.87867	6.1852	-11.3561	6.03953e-05	0.00186256	2.48877
TMEM150C	5.23345	0.702384	11.3402	6.08332e-05	0.00186952	2.48081
ANKRD31	4.37998	-1.56126	11.3379	6.08992e-05	0.00186952	2.47961
SPRR1B	5.91541	-1.16907	11.3299	6.11212e-05	0.00187206	2.4756
NASP	-1.6468	8.08123	-11.3117	6.16296e-05	0.00188334	2.46646
ZNF844	5.16516	-0.693154	11.2946	6.21118e-05	0.00189378	2.45786
SH3BP5	1.75146	6.16071	11.2864	6.23449e-05	0.00189477	2.45373
LYAR	-1.60043	6.14028	-11.2836	6.24264e-05	0.00189477	2.45229
E2F2	-1.59943	4.85431	-11.2639	6.29929e-05	0.00190766	2.44232
ITGA1	1.55199	7.14138	11.2379	6.37482e-05	0.0019262	2.42916
CLEC2B	1.46575	6.8686	11.2255	6.41115e-05	0.00193283	2.42289
TENT5A	1.89256	5.60677	11.2107	6.455e-05	0.00193975	2.41536
COCH	-4.23872	2.34165	-11.208	6.46294e-05	0.00193975	2.414
CSTB	1.64581	8.61795	11.1965	6.49732e-05	0.0019439	2.40814
GREM2	5.35853	-1.44751	11.1937	6.50568e-05	0.0019439	2.40672
TUBB	-1.20216	10.5641	-11.1769	6.55618e-05	0.00195464	2.39818
AOAH	-1.75034	4.83528	-11.1622	6.60077e-05	0.00196358	2.39069
LIG1	-2.28028	4.39233	-11.1274	6.70818e-05	0.00199113	2.37286
RIPOR2	2.39778	4.00344	11.1142	6.74916e-05	0.00199696	2.36612
WDR34	-1.82907	3.60821	-11.109	6.76562e-05	0.00199696	2.36343
IFI44L	2.18646	3.43962	11.1068	6.77237e-05	0.00199696	2.36233
OSM	3.4048	2.77137	11.093	6.81608e-05	0.00200517	2.35522
HLA-A	1.26094	10.4736	11.0886	6.83003e-05	0.00200517	2.35296
WDR54	-1.4095	5.04195	-11.0612	6.91744e-05	0.00202218	2.3389
MXD4	1.87571	4.8966	11.061	6.91807e-05	0.00202218	2.33879
ANP32B	-1.49781	8.45784	-11.0453	6.9692e-05	0.00203271	2.33065
CCL8	4.19608	2.90853	11.0306	7.01696e-05	0.0020406	2.3231
RXRA	1.84436	6.31552	11.0277	7.0266e-05	0.0020406	2.32158
ADORA3	3.66813	2.0533	11.0102	7.08426e-05	0.00205291	2.31254
HS3ST1	4.90168	2.0455	10.9945	7.13658e-05	0.00205408	2.30439
SLC7A1	-1.66731	5.21659	-10.9781	7.19156e-05	0.00205408	2.2959
CIT	-2.47444	3.90648	-10.9764	7.19748e-05	0.00205408	2.29499
GLA	1.76187	4.68802	10.9756	7.19997e-05	0.00205408	2.29461
APOC2	2.59783	3.11609	10.9756	7.19998e-05	0.00205408	2.2946
CHIT1	4.07404	4.3151	10.9728	7.20947e-05	0.00205408	2.29315
BMPR2	1.56822	4.83171	10.9715	7.21391e-05	0.00205408	2.29246
COQ10A	-1.41541	2.10232	-10.9687	7.2234e-05	0.00205408	2.29101
BCAR1	3.25614	1.7736	10.968	7.22579e-05	0.00205408	2.29064
KIR3DX1	3.14644	3.10698	10.9418	7.31525e-05	0.00207217	2.27702
WNT7B	7.87145	0.610436	10.9396	7.32292e-05	0.00207217	2.27586
DAPK2	-2.84821	5.39368	-10.9359	7.33564e-05	0.00207217	2.27394
PBXIP1	1.56707	5.34132	10.9223	7.38295e-05	0.00207972	2.26682
MMP7	5.39453	-0.959446	10.9193	7.39333e-05	0.00207972	2.26526
EOMES	-1.72867	6.87091	-10.9008	7.45821e-05	0.00209359	2.25559
TIAM1	1.22442	7.37553	10.8946	7.47999e-05	0.00209533	2.25236
IFIT2	2.47974	2.79619	10.8838	7.51815e-05	0.00210164	2.24672
MPZL3	1.89078	5.3283	10.8747	7.5507e-05	0.00210636	2.24193
ZNF395	-3.11083	4.76211	-10.8658	7.58264e-05	0.00210788	2.23726
PRC1	-2.14086	6.18828	-10.8633	7.59148e-05	0.00210788	2.23597
FERMT2	2.7755	4.79693	10.859	7.60702e-05	0.00210788	2.2337
MCM6	-1.79747	5.82213	-10.8558	7.61884e-05	0.00210788	2.23198
PUS10	1.66923	2.69157	10.84	7.67581e-05	0.00211928	2.22372
AURKA	-1.35759	6.30872	-10.8219	7.74218e-05	0.00213323	2.21418
PRR5L	2.52595	4.12076	10.8138	7.77219e-05	0.00213711	2.20989
IL17RA	1.47771	7.90438	10.804	7.80844e-05	0.00213985	2.20473
POLA1	-1.42759	4.68198	-10.8025	7.81397e-05	0.00213985	2.20395
CCL4L2	1.20713	6.36847	10.7672	7.94658e-05	0.0021668	2.18529
RFC3	-1.99793	4.0023	-10.7664	7.94967e-05	0.0021668	2.18486
SOX4	1.52698	6.9322	10.7605	7.97225e-05	0.0021668	2.18171
BRI3	1.95481	6.84117	10.7593	7.97684e-05	0.0021668	2.18107
TAP2	1.2891	7.07415	10.7469	8.02411e-05	0.00217524	2.17452
NDRG2	2.82853	3.34698	10.7382	8.05779e-05	0.00217847	2.16987
EGFL7	4.32088	-1.08063	10.7354	8.06842e-05	0.00217847	2.16841
EPOP	4.2893	1.91713	10.7147	8.14908e-05	0.00219399	2.15737
PLAUR	2.98323	5.94576	10.7114	8.16207e-05	0.00219399	2.15561
MYB	2.24303	2.05633	10.7081	8.17485e-05	0.00219399	2.15387
LAPTM5	1.36241	8.60415	10.7031	8.19451e-05	0.00219489	2.1512
IL7R	2.08272	6.35633	10.6832	8.27314e-05	0.00221154	2.1406
TMEM117	4.46674	-1.89341	10.6502	8.40591e-05	0.00223876	2.12293
COX6A2	-4.74254	-1.29123	-10.6464	8.42122e-05	0.00223876	2.12091
CENPU	-1.90524	5.35355	-10.6455	8.42489e-05	0.00223876	2.12043
TIMP1	1.28663	6.83016	10.6292	8.49163e-05	0.00225047	2.11166
NRP2	3.33165	4.05269	10.6266	8.50245e-05	0.00225047	2.11025
EPSTI1	1.85619	5.74169	10.6056	8.58922e-05	0.00226897	2.09897
MTRNR2L10	5.44548	-0.941928	10.5965	8.62732e-05	0.00227352	2.09406
BTK	3.06403	2.61899	10.5912	8.64944e-05	0.00227352	2.09121
MAP3K8	1.40673	5.95313	10.5876	8.6643e-05	0.00227352	2.08931
TYMS	-1.98065	6.74331	-10.5853	8.67406e-05	0.00227352	2.08806
SUCNR1	4.23878	3.69574	10.5726	8.72762e-05	0.00228311	2.08121
EVPL	5.13185	-1.56085	10.5493	8.82735e-05	0.0023011	2.06859
CBX5	-1.50054	7.6129	-10.5385	8.87375e-05	0.0023011	2.06276
MBOAT7	1.37474	5.58508	10.5381	8.87533e-05	0.0023011	2.06257
RHOU	1.75936	5.00893	10.536	8.88451e-05	0.0023011	2.06142
CYP27A1	1.51032	2.96025	10.5356	8.8865e-05	0.0023011	2.06117
IFI6	1.66142	7.83691	10.5312	8.90539e-05	0.0023011	2.05881
ZWINT	-1.61846	5.00606	-10.5148	8.97706e-05	0.0023011	2.0499
SIGLEC15	5.65427	-1.29965	10.5105	8.99578e-05	0.0023011	2.04758
HLA-E	1.21802	9.15961	10.5099	8.99823e-05	0.0023011	2.04728
GRN	1.75077	7.10913	10.5038	9.02522e-05	0.0023011	2.04395
PERP	3.1828	2.42727	10.4932	9.07202e-05	0.0023011	2.0382
HTRA4	4.77839	-0.853522	10.49	9.08631e-05	0.0023011	2.03645
PLXND1	2.47098	3.7865	10.4891	9.0904e-05	0.0023011	2.03595
TIMELESS	-1.63455	5.17013	-10.4824	9.12017e-05	0.0023011	2.03231
HCK	1.97734	4.76135	10.4817	9.12322e-05	0.0023011	2.03194
APOL2	1.96736	5.71859	10.4808	9.12745e-05	0.0023011	2.03142
BIRC5	-2.09733	5.6406	-10.4799	9.13157e-05	0.0023011	2.03092
RAB20	2.68292	3.36841	10.4767	9.14592e-05	0.0023011	2.02918
GSN	1.68654	6.04072	10.4741	9.15743e-05	0.0023011	2.02778
SQSTM1	1.61015	7.66715	10.4695	9.17816e-05	0.0023011	2.02526
RAD21	-1.24128	8.26973	-10.4679	9.18511e-05	0.0023011	2.02442
HAPLN3	2.527	2.91892	10.4666	9.19098e-05	0.0023011	2.02371
MCM5	-1.48522	6.35897	-10.4656	9.19581e-05	0.0023011	2.02313
MFSD1	1.92169	5.74706	10.4602	9.22008e-05	0.0023011	2.02019
POLD3	-1.44705	5.10228	-10.4593	9.22424e-05	0.0023011	2.01969
DUSP3	2.29117	4.3611	10.454	9.24817e-05	0.00230167	2.01681
NCEH1	2.3421	4.15192	10.4512	9.26079e-05	0.00230167	2.01529
ZNFX1	1.11778	8.0078	10.4444	9.29195e-05	0.00230516	2.01156
CTBP2	-1.77061	6.46874	-10.4396	9.31369e-05	0.0023063	2.00896
AXL	2.32013	2.71933	10.4306	9.35522e-05	0.00230967	2.00401
CDCA8	-2.2285	5.7421	-10.4292	9.36166e-05	0.00230967	2.00324
B2M	1.57697	11.7438	10.4027	9.48445e-05	0.00233568	1.98874
TNS3	4.06982	2.4781	10.3979	9.50688e-05	0.00233692	1.98611
TMCC2	4.60341	-1.38297	10.3862	9.56219e-05	0.00234508	1.97966
AHNAK2	7.64637	0.456255	10.3835	9.57497e-05	0.00234508	1.97817
CCT6P3	-1.25611	2.67634	-10.3773	9.60439e-05	0.00234801	1.97476
DSN1	-1.84268	5.77118	-10.3651	9.66249e-05	0.00235793	1.96804
PSTPIP2	1.41855	5.55937	10.3473	9.74799e-05	0.00237448	1.95824
NDC1	-2.05626	4.31678	-10.3279	9.84234e-05	0.00238888	1.94751
DDIT4	-1.72964	6.00859	-10.3278	9.84261e-05	0.00238888	1.94748
TUBGCP3	-1.22268	4.95154	-10.3099	9.93044e-05	0.00240585	1.93759
BORA	-1.83241	2.99415	-10.3005	9.97706e-05	0.0024128	1.93237
MMP14	2.61847	4.14891	10.2912	0.000100235	0.00241928	1.9272
SIT1	-2.82911	4.64558	-10.2879	0.000100399	0.00241928	1.92538
KCNQ1OT1	-2.33786	3.33511	-10.2835	0.00010062	0.00242027	1.92293
SPTB	4.56021	-1.84668	10.2797	0.000100808	0.00242047	1.92085
PYGL	1.86657	2.5853	10.2694	0.000101329	0.00242864	1.9151
TFRC	2.0123	6.29149	10.2608	0.000101764	0.00243473	1.91033
TPP1	1.21332	6.63576	10.2495	0.000102339	0.00243859	1.90405
GMNN	-1.67298	5.51963	-10.2483	0.000102402	0.00243859	1.90337
CD4	2.56603	2.39086	10.2464	0.0001025	0.00243859	1.90231
LINC01882	-5.08401	-1.60757	-10.2412	0.000102766	0.00243859	1.89941
PSMB9	1.29996	7.14611	10.2399	0.000102832	0.00243859	1.89869
NUSAP1	-2.29454	6.48827	-10.2212	0.000103803	0.00245727	1.88823
SKP2	-1.80089	4.33283	-10.2132	0.000104219	0.00245981	1.88376
S100A11	1.32235	7.79876	10.2121	0.000104276	0.00245981	1.88316
KDSR	1.80474	4.37646	10.2072	0.000104529	0.00246147	1.88045
CTSA	3.01315	5.4586	10.2003	0.000104893	0.00246573	1.87657
SOX13	5.696	-0.674141	10.1954	0.00010515	0.00246745	1.87385
ARHGEF10L	1.86362	3.23539	10.1772	0.000106121	0.00248083	1.8636
KIR2DL4	2.27646	4.43333	10.1765	0.000106157	0.00248083	1.86322
PRAL	1.27073	7.01057	10.1743	0.000106274	0.00248083	1.86199
MMP10	8.00604	0.744529	10.1669	0.000106672	0.00248186	1.85783
PTGER2	-1.39693	6.1454	-10.1638	0.000106839	0.00248186	1.85608
NMRK1	2.10432	2.94353	10.1632	0.000106872	0.00248186	1.85574
LMNB1	-2.21449	6.41162	-10.1555	0.000107287	0.00248722	1.85141
CYP1B1	1.80135	5.30157	10.1365	0.000108318	0.00250265	1.84075
PIGCP1	-4.33862	-1.03807	-10.1331	0.000108505	0.00250265	1.83883
CD68	2.87577	3.61672	10.133	0.000108511	0.00250265	1.83876
IMPA2	-1.65317	2.3989	-10.1226	0.000109083	0.00251152	1.8329
LINC01918	4.9231	-1.66523	10.1122	0.000109656	0.00252039	1.82706
RAP2B	1.45821	5.51341	10.1066	0.000109966	0.00252192	1.8239
SLC43A1	-1.85799	3.57919	-10.1043	0.000110097	0.00252192	1.82257
EGR2	2.20045	3.73721	10.0825	0.000111321	0.00254562	1.81024
FOS	3.68602	3.36876	10.0648	0.000112324	0.00256234	1.80023
LHFPL2	3.0526	3.43296	10.0629	0.000112433	0.00256234	1.79914
IL21R	2.36539	3.6852	10.0494	0.00011321	0.00256764	1.79146
MAP1LC3B	1.22035	6.73781	10.0482	0.000113278	0.00256764	1.79079
PNRC1	1.3986	5.83575	10.0462	0.000113391	0.00256764	1.78968
S100P	-2.06505	3.53993	-10.0456	0.00011343	0.00256764	1.78929
WDR4	-1.5868	3.71456	-10.0382	0.000113857	0.00257141	1.7851
SLC26A11	2.04154	3.01739	10.0361	0.000113979	0.00257141	1.7839
BARD1	-1.98127	5.57506	-10.0305	0.000114305	0.00257445	1.78071
KCNH2	5.6541	1.41957	10.0048	0.000115813	0.00259923	1.76607
JAG2	-1.71688	3.95561	-10.0006	0.000116062	0.00259923	1.76368
GBP4	1.35879	7.07842	9.99876	0.000116171	0.00259923	1.76263
MSH6	-1.99931	5.64765	-9.99864	0.000116178	0.00259923	1.76256
IMPDH2	-1.58212	6.06619	-9.9936	0.000116478	0.00260161	1.75968
LFNG	2.0003	5.21245	9.98523	0.000116978	0.00260712	1.75489
INCENP	-1.5522	4.67129	-9.98299	0.000117113	0.00260712	1.75361
ITFG2	-1.88303	5.3374	-9.97669	0.000117491	0.00261122	1.75
TSPAN14	1.3368	7.64813	9.96853	0.000117984	0.00261784	1.74533
PINK1	1.52912	4.37335	9.9653	0.000118179	0.00261786	1.74348
PPP1R15A	1.75356	5.36547	9.95761	0.000118646	0.00262388	1.73908
TSPO	1.67314	3.33508	9.94421	0.000119466	0.00263436	1.73139
CD80	2.28648	2.19398	9.94345	0.000119512	0.00263436	1.73095
CD63	1.18894	10.5335	9.9304	0.000120317	0.00264758	1.72346
OLMALINC	-2.68872	2.05426	-9.92735	0.000120506	0.00264758	1.7217
TMEM106C	-1.38706	4.61858	-9.91458	0.000121301	0.0026607	1.71435
LMNB2	-1.68682	5.72179	-9.90525	0.000121886	0.00266236	1.70898
PLA2G4C	2.14312	1.39399	9.90472	0.000121919	0.00266236	1.70867
RAD54L	-2.21397	3.36197	-9.90391	0.00012197	0.00266236	1.7082
ATP1B1	1.48139	6.57447	9.89873	0.000122297	0.00266354	1.70522
MSC	5.77311	-0.642027	9.89677	0.000122421	0.00266354	1.70408
SSBP4	-1.35968	7.03425	-9.89074	0.000122802	0.00266596	1.70061
RAD51C	-1.30818	4.70152	-9.88875	0.000122928	0.00266596	1.69946
HIRIP3	-1.7344	4.46	-9.88464	0.00012319	0.00266726	1.69708
FCER1G	1.12265	9.73867	9.88157	0.000123385	0.00266726	1.69531
ZMYND15	4.32442	-1.07691	9.8778	0.000123626	0.00266817	1.69313
PLAC8	-2.47415	4.02611	-9.87211	0.00012399	0.00267175	1.68984
PTPRM	4.99807	-1.2275	9.86884	0.0001242	0.00267199	1.68795
PRXL2B	1.41818	4.70348	9.85416	0.000125148	0.00268308	1.67945
RRM1	-1.42564	7.79192	-9.84359	0.000125835	0.00268308	1.67332
MAP4K1	-7.32612	0.803149	-9.83999	0.000126071	0.00268308	1.67124
MMP1	1.66298	4.75131	9.83978	0.000126085	0.00268308	1.67111
KLHL23	-1.95841	4.89005	-9.83955	0.0001261	0.00268308	1.67098
HS3ST2	6.06139	-1.09608	9.83766	0.000126223	0.00268308	1.66988
PDGFA	3.89523	1.03604	9.83375	0.000126479	0.00268308	1.66762
EEF1AKMT1	-2.06436	2.81331	-9.82994	0.00012673	0.00268308	1.6654
GLIPR2	1.12785	6.96477	9.82992	0.000126731	0.00268308	1.66539
CYSLTR2	-4.12274	-2.08821	-9.82906	0.000126788	0.00268308	1.66489
SASS6	-1.45515	5.12349	-9.8268	0.000126937	0.00268308	1.66358
CD33	2.4944	4.1984	9.82364	0.000127145	0.00268308	1.66174
ASB2	-1.6008	3.92165	-9.81895	0.000127456	0.00268308	1.65902
MRC1	2.63041	4.87478	9.81814	0.000127509	0.00268308	1.65855
ANKRD22	2.49313	2.95819	9.81022	0.000128036	0.00268995	1.65394
CENPA	-2.44187	3.1664	-9.80458	0.000128412	0.00269365	1.65065
FAM234A	-1.58689	4.82597	-9.80072	0.00012867	0.00269486	1.64841
MYBL2	-2.74657	6.00649	-9.78998	0.000129392	0.00270577	1.64215
CST7	-1.52884	5.24746	-9.75373	0.000131865	0.00275112	1.62097
CAVIN2	5.44613	1.1992	9.7522	0.00013197	0.00275112	1.62008
MX1	1.30488	6.60034	9.74357	0.000132567	0.00275929	1.61502
SERPING1	1.85734	4.29795	9.73232	0.000133351	0.00276643	1.60843
NCOA4	1.15805	7.17268	9.73091	0.000133449	0.00276643	1.6076
GIPC1	1.32125	3.99787	9.72979	0.000133528	0.00276643	1.60695
FAM111B	-2.19394	5.24124	-9.71627	0.000134478	0.00278183	1.599
ENPP2	2.99161	3.49876	9.69871	0.000135725	0.00280331	1.58868
HLA-DQA2	3.1438	2.61598	9.68902	0.000136417	0.0028133	1.58297
SCARNA9	-1.61634	6.55259	-9.67995	0.00013707	0.0028149	1.57763
HAUS8	-1.71686	4.49737	-9.67952	0.000137101	0.0028149	1.57738
OSTM1	1.29223	5.58845	9.67465	0.000137454	0.0028149	1.5745
GNAI1	6.94006	0.0814245	9.67463	0.000137455	0.0028149	1.57449
SMC1A	-1.21267	8.31291	-9.67343	0.000137542	0.0028149	1.57378
LIMS1	1.17987	7.44936	9.65754	0.0001387	0.00283428	1.5644
H2AZ2	-1.07843	8.78466	-9.64586	0.000139557	0.00284748	1.55749
CDCA5	-1.95112	3.88959	-9.62797	0.000140884	0.00287019	1.5469
CPQ	2.07955	1.95021	9.62295	0.000141258	0.00287091	1.54392
SMC2	-1.84854	7.64404	-9.62079	0.00014142	0.00287091	1.54264
RGS2	2.69997	4.36028	9.61893	0.00014156	0.00287091	1.54153
RPS4XP5	-3.63102	-2.33407	-9.61284	0.000142017	0.00287585	1.53792
SIGLEC9	2.68052	2.50018	9.60904	0.000142303	0.00287731	1.53566
AQP10	5.1499	-1.10561	9.5954	0.000143337	0.00288988	1.52756
CAST	1.15846	7.21043	9.59516	0.000143355	0.00288988	1.52741
GPRC5C	1.81885	3.8453	9.57972	0.000144536	0.00290666	1.51822
ERICD	4.46806	-1.44629	9.57672	0.000144767	0.00290666	1.51643
BCL2A1	2.46978	4.28996	9.57582	0.000144836	0.00290666	1.5159
FAM102A	1.27551	4.90165	9.56124	0.000145964	0.00292493	1.5072
BCAT1	-1.20447	5.88099	-9.55802	0.000146214	0.00292499	1.50528
EMSLR	-2.98776	-0.4986	-9.5536	0.000146559	0.00292499	1.50264
GRINA	1.60111	6.53673	9.55197	0.000146687	0.00292499	1.50166
LMNA	5.00491	4.88436	9.55005	0.000146837	0.00292499	1.50052
SAMSN1	1.80194	7.00566	9.51982	0.000149226	0.00296818	1.48243
MVP	1.87807	4.96533	9.49271	0.000151407	0.00300713	1.46615
CCDC28B	-1.70206	5.91427	-9.48284	0.000152211	0.00301862	1.46022
SPAG5	-1.96536	4.33958	-9.46206	0.000153919	0.00304732	1.4477
ASF1B	-2.37517	5.29518	-9.45974	0.000154111	0.00304732	1.4463
GZMB	1.10552	9.58764	9.44744	0.000155134	0.00306305	1.43888
CLU	5.03272	2.85381	9.44219	0.000155573	0.00306721	1.43571
FANCI	-2.21069	6.46877	-9.43571	0.000156118	0.00306998	1.43179
SPON2	-2.36327	1.08828	-9.43508	0.000156171	0.00306998	1.43141
IL31RA	4.63315	-1.0461	9.42984	0.000156612	0.00307417	1.42824
LTA	-1.07483	9.76527	-9.42115	0.000157348	0.00308411	1.42298
ANXA4	2.26338	4.32377	9.40839	0.000158436	0.00310093	1.41525
TNFSF13	2.77239	4.10193	9.40285	0.000158911	0.0031057	1.41189
GALNS	1.53817	4.79646	9.39385	0.000159687	0.00311633	1.40642
ATOX1	1.74011	6.59215	9.39113	0.000159922	0.00311639	1.40477
TOMM40	-1.08501	4.80371	-9.38429	0.000160515	0.00311811	1.40062
ATP6V0E1	1.20934	7.8687	9.38409	0.000160533	0.00311811	1.40049
CATSPER1	1.64017	3.23981	9.3821	0.000160706	0.00311811	1.39928
RGL1	2.68607	3.9976	9.36572	0.000162139	0.00314139	1.38932
SELENOS	1.11796	6.43837	9.36055	0.000162595	0.00314568	1.38617
SHCBP1	-1.69605	4.35909	-9.35621	0.000162978	0.00314857	1.38352
KLHL8	-1.14925	5.67495	-9.35182	0.000163368	0.00315156	1.38085
SRGAP3	5.39933	2.65321	9.34716	0.000163782	0.00315503	1.378
NOP56	-1.07034	7.36929	-9.33846	0.000164558	0.00316545	1.37269
ELOVL7	4.98786	-1.05648	9.3276	0.000165534	0.00317967	1.36605
SPARC	2.59903	4.84293	9.31459	0.000166711	0.00319772	1.3581
SMPD4	-1.00894	6.73829	-9.30342	0.000167731	0.00321269	1.35125
PIM2	1.41209	7.86223	9.29557	0.000168451	0.0032219	1.34644
ATAD2	-1.90491	6.82929	-9.29045	0.000168923	0.00322633	1.3433
GSTP1	-1.45855	10.9267	-9.28719	0.000169224	0.00322636	1.3413
TNIK	1.66035	5.09553	9.28421	0.0001695	0.00322636	1.33947
AGAP1	3.80644	1.61049	9.28266	0.000169644	0.00322636	1.33851
IL18BP	1.946	5.68711	9.2782	0.000170058	0.00322901	1.33577
LRP5	2.02073	0.844118	9.27599	0.000170264	0.00322901	1.33442
LEO1	1.43761	6.33747	9.27136	0.000170696	0.00323265	1.33157
RBBP8	-1.22708	6.32205	-9.2654	0.000171254	0.00323842	1.3279
CD86	1.88269	4.44781	9.26297	0.000171483	0.00323842	1.3264
AIF1	-1.03692	8.02053	-9.24775	0.00017292	0.00326098	1.31703
FAM72B	-1.86968	3.96433	-9.24403	0.000173273	0.00326307	1.31473
TRAFD1	1.18141	5.96512	9.23701	0.000173943	0.00327109	1.3104
PXDC1	2.7188	1.77021	9.23043	0.000174573	0.00327836	1.30634
CTSW	1.28413	7.73619	9.21657	0.000175909	0.00329639	1.29777
EMG1	-1.09213	5.34759	-9.21539	0.000176023	0.00329639	1.29704
CDK15	5.20225	-1.52565	9.2117	0.00017638	0.00329849	1.29476
CCL22	3.93778	2.0505	9.20311	0.000177218	0.00330764	1.28944
APOL6	1.0288	8.04796	9.20163	0.000177362	0.00330764	1.28852
SLC31A1	1.18461	4.99593	9.17254	0.000180233	0.00335653	1.27047
GATM	2.65902	2.1608	9.16773	0.000180714	0.00336083	1.26748
LAPTM4A	1.19031	6.59405	9.16107	0.000181381	0.00336435	1.26334
BEST1	2.65914	1.94934	9.16084	0.000181404	0.00336435	1.2632
PLAT	8.57095	2.19002	9.1532	0.000182172	0.00336708	1.25844
ORC6	-1.60029	4.51426	-9.15239	0.000182254	0.00336708	1.25793
MCM7	-1.95464	6.27909	-9.14968	0.000182528	0.00336708	1.25625
SLC16A1	-1.36677	5.6585	-9.14944	0.000182552	0.00336708	1.2561
IFITM3	1.29853	8.06402	9.14411	0.000183092	0.0033724	1.25278
ZMYND10	-4.27024	0.426473	-9.14064	0.000183446	0.00337429	1.25061
SV2A	-1.79424	4.25626	-9.12542	0.000185001	0.00339826	1.24112
FCGR1A	1.65253	5.05369	9.11961	0.0001856	0.0034007	1.23748
ACVR1B	1.63518	4.57251	9.11922	0.00018564	0.0034007	1.23724
RGL4	-1.41455	5.26752	-9.10336	0.000187284	0.00342496	1.22732
TAP1	2.59521	6.63798	9.10155	0.000187473	0.00342496	1.22619
FGL2	2.96676	4.21207	9.09617	0.000188035	0.00343056	1.22282
RBM47	2.51588	3.32734	9.09308	0.00018836	0.00343182	1.22088
TGFBR1	1.18639	6.51273	9.08537	0.000189171	0.00344194	1.21605
PRIM1	-1.86905	3.27834	-9.07997	0.000189741	0.00344765	1.21266
ATP6AP1	1.2896	7.05901	9.07715	0.00019004	0.00344841	1.21089
SHMT2	-1.68938	7.08585	-9.06993	0.000190808	0.00345768	1.20636
TDRD6	4.06672	1.77799	9.06501	0.000191333	0.00346253	1.20326
DNAJC3	1.09639	6.46862	9.06145	0.000191714	0.00346476	1.20103
ARHGAP18	1.22942	7.56975	9.05828	0.000192053	0.00346624	1.19904
RRAGD	3.25226	3.50549	9.05532	0.000192371	0.00346733	1.19717
AGAP3	1.8166	5.4005	9.03931	0.000194104	0.00349387	1.18709
ATAD5	-2.04781	5.33603	-9.03135	0.00019497	0.00350478	1.18207
PHF19	-1.6521	5.6157	-9.02063	0.000196146	0.0035212	1.17531
CES4A	1.40989	0.634957	9.01211	0.000197087	0.00353131	1.16992
TXN	1.64971	8.13595	9.00915	0.000197415	0.00353131	1.16805
ARHGEF6	1.0618	7.15194	9.00841	0.000197497	0.00353131	1.16758
HERC1	-1.14389	7.09273	-8.99989	0.000198446	0.00354002	1.16219
ARHGAP44	-3.43211	-2.01433	-8.99931	0.00019851	0.00354002	1.16182
SLAMF8	2.4982	5.33287	8.98722	0.000199865	0.00355945	1.15417
SLCO2B1	3.63615	3.68999	8.98345	0.00020029	0.0035623	1.15178
HLA-C	1.33361	6.7204	8.95072	0.000204023	0.0036239	1.13099
ICA1	2.82557	1.19319	8.9355	0.000205786	0.00365039	1.1213
FAM210B	1.98231	3.87768	8.92868	0.000206582	0.00365968	1.11695
IVNS1ABP	-1.25245	8.01961	-8.91087	0.000208678	0.00369196	1.10558
IFITM2	-1.00573	10.8258	-8.88835	0.000211365	0.00373457	1.09117
MYOM1	-4.25129	-2.02393	-8.87211	0.000213327	0.00375984	1.08076
SH3BGRL3	1.07244	9.51005	8.87189	0.000213354	0.00375984	1.08062
SLC19A1	-2.01665	3.2702	-8.86209	0.000214548	0.00377593	1.07433
BCL11B	-1.16341	6.05368	-8.85717	0.00021515	0.00378158	1.07117
SEPTIN7P2	-1.09722	3.15071	-8.84834	0.000216237	0.00379433	1.0655
TRO	-1.48372	2.80612	-8.84348	0.000216839	0.00379433	1.06237
ARHGAP27P1-BPTFP1-KPNA2P3	2.61648	2.5406	8.84304	0.000216893	0.00379433	1.06208
FASN	-1.25278	6.80439	-8.84214	0.000217004	0.00379433	1.06151
USP20	1.11791	4.64871	8.83114	0.000218373	0.00380816	1.05442
ITPRIPL1	-1.1146	4.98385	-8.82929	0.000218605	0.00380816	1.05323
UBE2D1	1.20013	3.9574	8.82846	0.000218709	0.00380816	1.05269
RALB	1.30456	6.41667	8.82529	0.000219105	0.00380816	1.05065
CBL	-1.16918	6.75461	-8.81254	0.000220711	0.00382155	1.04242
TRIM21	1.02885	4.30681	8.80904	0.000221154	0.00382155	1.04016
CENPX	-1.18623	4.80106	-8.8065	0.000221477	0.00382155	1.03852
FAM53C	-1.0009	4.1205	-8.80522	0.000221639	0.00382155	1.03769
FBL	-1.11844	7.58055	-8.80484	0.000221687	0.00382155	1.03745
CTSS	1.85802	7.06817	8.79892	0.000222441	0.0038256	1.03362
ALOX5	2.55098	2.74795	8.79852	0.000222492	0.0038256	1.03336
MAFF	1.56963	5.33952	8.78261	0.000224534	0.00385579	1.02306
IL3RA	1.73625	2.67263	8.77865	0.000225046	0.00385965	1.0205
ACSS1	-1.67408	4.23554	-8.77152	0.00022597	0.0038672	1.01588
KRT19	3.83571	1.47977	8.76882	0.000226322	0.0038672	1.01412
AARS1	-1.11246	6.82867	-8.76862	0.000226349	0.0038672	1.01399
CYTH4	1.05665	6.67383	8.76453	0.000226882	0.00387139	1.01134
MYO1E	1.43249	6.49765	8.76156	0.000227269	0.00387186	1.00941
YPEL5	1.36957	5.10169	8.75991	0.000227486	0.00387186	1.00834
SIGLEC5	-2.67342	3.27423	-8.75519	0.000228105	0.0038775	1.00527
ANPEP	5.39031	-0.943159	8.75153	0.000228588	0.0038808	1.00289
CLEC6A	5.36407	-1.44475	8.7454	0.000229397	0.00388963	0.998906
MCM8	-1.90425	5.05314	-8.73334	0.000230999	0.00391186	0.991059
MYLIP	1.36753	4.79611	8.72565	0.000232028	0.00392434	0.986048
IKZF3	-1.00459	8.42103	-8.72083	0.000232676	0.00393035	0.982903
C1orf54	2.4827	3.3019	8.71537	0.000233412	0.00393302	0.979344
KMT2A	-1.28503	7.52114	-8.71325	0.000233698	0.00393302	0.97796
C8orf88	-6.08556	-0.406789	-8.71315	0.000233711	0.00393302	0.977895
TSC22D3	-1.11644	5.45277	-8.71018	0.000234113	0.00393486	0.975959
PTTG1	-2.69275	5.84723	-8.67823	0.000238492	0.00399717	0.955058
USP1	-1.2905	7.08002	-8.67663	0.000238713	0.00399717	0.954013
ADORA2A	-2.01973	3.81831	-8.66687	0.000240071	0.00401491	0.947614
TMPO	-1.32924	6.8007	-8.6527	0.000242058	0.00404313	0.938312
UBE2F	1.26584	5.86074	8.63467	0.000244616	0.00407516	0.926452
NUP210	-1.43003	6.10811	-8.63278	0.000244886	0.00407516	0.925209
OSGIN2	1.12223	4.52816	8.62902	0.000245424	0.00407908	0.922731
DOK2	1.25108	6.15816	8.62664	0.000245765	0.0040797	0.921166
KBTBD6	-1.95455	3.06135	-8.62143	0.000246515	0.0040871	0.917728
GPT2	-3.5411	2.89442	-8.61521	0.000247412	0.00409692	0.913629
TCF19	-1.51178	5.41504	-8.61142	0.00024796	0.00410095	0.911129
TCOF1	-1.44801	7.0419	-8.60345	0.00024912	0.00411507	0.905863
UBE2Q2P1	2.50543	2.99569	8.60068	0.000249523	0.00411668	0.904037
G0S2	4.79426	3.02369	8.59668	0.00025011	0.00412129	0.901389
HINT2	-1.16937	5.39442	-8.57507	0.000253298	0.00416872	0.887091
CYLD	1.43844	7.62317	8.56634	0.0002546	0.00418363	0.881302
MB21D2	2.7547	4.04225	8.56483	0.000254826	0.00418363	0.880301
HMGB1P5	-1.15928	9.84449	-8.55954	0.00025562	0.00419154	0.87679
PLA2G2A	8.56198	1.28179	8.55704	0.000255997	0.00419261	0.875128
PLSCR1	1.44014	5.33376	8.55308	0.000256593	0.00419483	0.872501
MIR3681HG	5.06379	-1.2604	8.552	0.000256756	0.00419483	0.871783
PRKCD	1.19023	4.26666	8.54956	0.000257125	0.00419575	0.870164
ETV7	6.35423	0.673701	8.54302	0.000258118	0.00420685	0.865812
STK17B	1.07835	8.51171	8.53708	0.000259021	0.00421646	0.861867
ITM2B	1.29943	8.60207	8.52524	0.000260837	0.00424089	0.853978
CENPI	-3.78786	1.52126	-8.51868	0.000261848	0.00425218	0.849611
VDR	2.23179	4.19952	8.51508	0.000262405	0.00425321	0.84721
PLAAT3	-1.61359	4.6183	-8.51419	0.000262544	0.00425321	0.846615
NEIL3	-1.88423	1.89572	-8.51162	0.000262943	0.00425455	0.844898
MZT2A	-1.08349	6.10721	-8.50726	0.000263621	0.0042599	0.84199
GALM	-1.18657	6.09857	-8.50542	0.000263907	0.0042599	0.840764
CCR6	1.01594	7.84934	8.49551	0.00026546	0.00427983	0.834138
RPP21	-1.13258	6.08493	-8.47756	0.000268297	0.00431597	0.822133
NINJ1	2.7678	4.52078	8.47727	0.000268344	0.00431597	0.821936
CACNA2D2	4.16075	-2.0464	8.47465	0.000268761	0.00431751	0.820182
CETN3	-1.43101	6.85171	-8.46707	0.000269973	0.00433181	0.815099
NSD2	-1.46032	5.65531	-8.46312	0.000270607	0.00433681	0.81245
RAB31	3.66539	5.7363	8.45721	0.000271558	0.00434541	0.808488
C9orf72	1.18185	1.93032	8.45363	0.000272136	0.00434541	0.806084
LRRC20	-2.76456	1.55129	-8.45222	0.000272365	0.00434541	0.805135
RASGEF1B	2.20614	3.14866	8.45178	0.000272437	0.00434541	0.804838
NDST2	2.03251	4.5452	8.44452	0.000273615	0.00435838	0.799963
KCNA3	3.77093	-1.7792	8.44166	0.000274081	0.00435838	0.79804
KNSTRN	-1.40489	4.50742	-8.4408	0.000274222	0.00435838	0.797459
SMPDL3A	4.8166	-1.07378	8.43635	0.000274949	0.00436477	0.794468
UHRF1	-2.26224	4.70501	-8.43148	0.000275747	0.00437228	0.791193
VSTM1	4.39503	-1.92926	8.42911	0.000276138	0.00437332	0.789593
ARG2	-2.6173	3.60312	-8.39994	0.000280987	0.00444488	0.769923
CNPY3	-1.14149	4.87549	-8.39093	0.000282505	0.00445972	0.763835
RDH13	1.74581	4.89846	8.39044	0.000282588	0.00445972	0.763501
CD300C	1.0753	5.03018	8.38831	0.000282949	0.00446018	0.76206
CDCA2	-1.93992	5.12464	-8.37958	0.000284432	0.00447831	0.756151
OAS2	1.6728	4.78383	8.37101	0.000285896	0.00449575	0.750348
ABCC4	1.78311	4.0161	8.36919	0.000286209	0.00449575	0.749114
TLCD2	2.33785	3.53347	8.35816	0.000288108	0.00451504	0.741637
SLCO3A1	-1.23367	6.93523	-8.33004	0.000293021	0.00458189	0.722524
RET	5.20841	-0.870649	8.32985	0.000293055	0.00458189	0.722391
BFSP1	3.11907	-2.56724	8.32332	0.00029421	0.00459053	0.717947
GOLIM4	1.22836	6.70554	8.32286	0.000294291	0.00459053	0.717633
DIAPH3	-1.93102	4.05632	-8.31747	0.000295249	0.00460014	0.71396
TMBIM1	1.23658	5.761	8.31164	0.00029629	0.00461102	0.70998
FIGNL1	-1.67281	4.22857	-8.30638	0.000297232	0.00461988	0.706391
BACE2	3.06661	4.61277	8.30462	0.000297547	0.00461988	0.705194
ADAP2	1.74291	4.21141	8.30011	0.000298359	0.00462572	0.702114
SLC4A7	-1.39127	6.54662	-8.29809	0.000298723	0.00462572	0.700733
TAFA2	-5.40448	-0.870708	-8.29681	0.000298955	0.00462572	0.699856
UBE2J1	1.30359	6.47838	8.28962	0.000300256	0.00463422	0.694945
BBOF1	-3.12028	-0.488005	-8.28805	0.000300543	0.00463422	0.693867
CAMK1	1.12561	6.33002	8.28687	0.000300757	0.00463422	0.69306
CXXC4	-5.61212	-1.34352	-8.28618	0.000300883	0.00463422	0.692587
MGAT5	1.36996	5.89488	8.27907	0.00030218	0.00464424	0.687722
MCM4	-1.5624	6.49661	-8.27882	0.000302225	0.00464424	0.687555
TNK2-AS1	4.58923	-1.83217	8.25163	0.000307249	0.00471606	0.66891
TRPS1	-1.12056	4.89525	-8.24329	0.00030881	0.00473462	0.663176
HES1	4.70286	2.42016	8.24097	0.000309246	0.0047359	0.661582
S100A8	1.6821	4.69618	8.23885	0.000309643	0.00473659	0.660128
PTGS1	3.51035	2.48466	8.23502	0.000310365	0.00473936	0.657493
SNRPB	-1.0264	7.70654	-8.23284	0.000310778	0.00473936	0.65599
EDEM2	1.33606	3.95526	8.23229	0.000310882	0.00473936	0.655613
EZR	-1.02529	7.16985	-8.22868	0.000311566	0.00474442	0.653126
TLR4	3.24667	2.8292	8.21651	0.000313883	0.00477281	0.644745
KRT72	6.51897	-0.0577656	8.21517	0.000314141	0.00477281	0.643817
KRT1	8.62669	2.21377	8.2078	0.000315555	0.00478888	0.638736
CLEC2D	-1.45208	6.4114	-8.1985	0.000317352	0.00481073	0.63231
LPAR6	1.39252	5.66412	8.19179	0.000318654	0.00482502	0.627678
KYNU	3.34165	3.17556	8.18704	0.00031958	0.00483361	0.624394
LINC01023	-3.90281	-2.19817	-8.18377	0.000320222	0.00483553	0.622125
DLL1	2.28693	3.7748	8.18272	0.000320426	0.00483553	0.621402
NT5C3AP2	-1.93657	1.2415	-8.17936	0.000321086	0.00484004	0.619076
IFI35	1.40899	4.0947	8.17186	0.000322564	0.00485688	0.61388
P2RX5	1.71414	3.69879	8.16162	0.000324593	0.00488196	0.606784
GRAMD1A	-1.40345	5.83961	-8.14493	0.000327935	0.00491461	0.59519
CMKLR1	2.60752	4.28667	8.14442	0.000328038	0.00491461	0.594835
ST3GAL6	3.64162	1.04999	8.14349	0.000328226	0.00491461	0.594188
KCTD12	1.20419	4.34323	8.13636	0.000329666	0.00493069	0.589232
ADA2	2.86606	3.57572	8.13174	0.000330604	0.00493922	0.586017
KIF18A	-3.17582	2.56157	-8.12858	0.000331247	0.00494334	0.583818
SLC40A1	4.87154	2.64463	8.1093	0.000335203	0.00499129	0.570381
ADAM8	-1.23525	7.33011	-8.1016	0.000336799	0.00500952	0.565001
SNRPD1	-1.04431	8.02081	-8.09752	0.000337648	0.00501659	0.562152
ATP6V0D1	1.11108	5.47381	8.09524	0.000338124	0.00501812	0.560558
IER3	1.90796	7.57793	8.08266	0.000340761	0.00505007	0.551764
ZNF394	1.15434	4.96382	8.0814	0.000341028	0.00505007	0.550876
HLA-DMA	3.44065	2.82662	8.07721	0.000341912	0.00505135	0.547947
APOBEC3H	-2.0237	5.49512	-8.07628	0.000342108	0.00505135	0.547296
CDCA4	-1.50477	4.62543	-8.07565	0.000342242	0.00505135	0.546854
CDK1	-2.1503	5.71758	-8.07134	0.000343157	0.00505931	0.54383
ZNF618	2.83621	2.35505	8.05931	0.000345723	0.00508728	0.535397
SEMA4A	5.12869	2.34102	8.05562	0.000346515	0.00508728	0.532805
ZNF622	1.02408	4.3875	8.05432	0.000346794	0.00508728	0.531893
MMP2	5.54926	-0.768191	8.05365	0.000346938	0.00508728	0.531424
SAPCD2	-1.54627	4.32343	-8.0515	0.000347401	0.00508728	0.529915
CD300LB	-3.02946	3.65027	-8.05075	0.000347562	0.00508728	0.529389
ZEB2	1.62146	4.81926	8.0501	0.000347703	0.00508728	0.52893
ATP6V1A	1.10325	6.79718	8.04563	0.000348668	0.00509587	0.525789
DTL	-2.48603	4.01982	-8.0437	0.000349087	0.00509644	0.524431
TRADD	1.24153	4.10894	8.04121	0.000349627	0.00509879	0.522681
POLE	-1.97626	4.19762	-8.037	0.000350543	0.00510135	0.519718
MRAS	2.99344	1.66248	8.03692	0.000350561	0.00510135	0.519659
CYP4V2	1.77509	4.13563	8.02914	0.00035226	0.00512053	0.514183
PARVG	-1.44919	5.26506	-8.02313	0.000353579	0.00512408	0.509952
SPC25	-2.0631	4.11375	-8.02172	0.000353889	0.00512408	0.508958
RANBP1	-1.01229	7.73581	-8.02117	0.00035401	0.00512408	0.508571
CCNE2	-1.80874	3.65721	-8.02069	0.000354115	0.00512408	0.508236
FAM214A	1.00759	4.83908	8.01936	0.00035441	0.00512408	0.507293
DNAJC9	-1.11883	6.05997	-8.0142	0.00035555	0.00513326	0.503656
MIR22HG	1.84304	4.14641	8.01303	0.000355808	0.00513326	0.502833
PCNA	-1.26899	6.40895	-8.00481	0.000357636	0.00514086	0.49703
DSCC1	-2.00011	3.6197	-8.00226	0.000358206	0.00514086	0.495226
BCL2L12	-1.19741	5.65572	-8.00164	0.000358344	0.00514086	0.494789
SCPEP1	1.77564	4.0185	8.0014	0.000358398	0.00514086	0.49462
CCL18	3.75748	0.78457	8.00128	0.000358425	0.00514086	0.494535
KLF6	1.10786	8.25214	8.00036	0.000358629	0.00514086	0.49389
C7orf25	-2.62572	1.02213	-7.99454	0.000359935	0.00515408	0.489773
BRIP1	-2.39366	3.50165	-7.98857	0.000361279	0.00516782	0.485552
HLA-F	2.40672	6.01519	7.9854	0.000361996	0.00517257	0.483307
KLHL18	1.73863	3.38325	7.9723	0.000364971	0.0051928	0.474034
SPC24	-2.11854	4.79651	-7.97119	0.000365226	0.0051928	0.473243
UBE2S	-1.42337	7.12563	-7.97068	0.000365342	0.0051928	0.472884
MVK	-1.02285	4.21643	-7.96668	0.000366257	0.00520031	0.470049
PDCD1LG2	5.21953	1.35739	7.95788	0.000368283	0.00522071	0.4638
PHLDB2	-2.4149	2.75209	-7.95707	0.00036847	0.00522071	0.463224
RAD51AP1	-2.18119	5.03394	-7.95218	0.000369601	0.00523122	0.459753
ITPRIPL2	1.0515	4.16127	7.94842	0.000370473	0.00523254	0.457083
SLC2A10	-4.11214	-1.07383	-7.94025	0.000372377	0.00525228	0.451276
HBA1	4.50252	-1.87552	7.93908	0.000372652	0.00525228	0.45044
SAMD3	1.62539	7.00016	7.91724	0.000377804	0.00531932	0.434882
ST6GAL1	1.87521	4.69773	7.91085	0.000379326	0.00533273	0.430326
PILRA	1.63847	3.15837	7.90992	0.000379549	0.00533273	0.429659
RILP	1.47889	3.13918	7.90673	0.000380313	0.00533598	0.427381
ORC1	-1.71031	3.27879	-7.90564	0.000380575	0.00533598	0.426601
NCAPH	-2.18473	4.97671	-7.90332	0.000381131	0.00533821	0.424948
NECTIN2	1.78804	3.90539	7.89858	0.00038227	0.0053486	0.421564
GRK6	-1.23074	5.4216	-7.89674	0.000382715	0.00534926	0.420245
CD300LF	3.85093	2.36509	7.88533	0.000385481	0.00537073	0.412085
KIF22	-1.67202	5.59399	-7.88466	0.000385646	0.00537073	0.4116
GLRX	1.4879	6.01518	7.88409	0.000385785	0.00537073	0.411193
STAT2	1.46281	6.14984	7.88382	0.000385849	0.00537073	0.411003
PPM1H	5.23838	-1.12763	7.88135	0.000386453	0.00537091	0.40923
ELL2	1.12877	5.2894	7.8805	0.000386661	0.00537091	0.408622
TRAC	-1.67946	4.7401	-7.8727	0.000388571	0.00539187	0.403037
CD22	6.0393	-0.244475	7.86794	0.000389743	0.00540257	0.399622
RMI1	-1.21005	3.73201	-7.86382	0.000390761	0.00541109	0.396667
CARD16	1.09831	5.54277	7.85949	0.000391834	0.00542037	0.393559
NDFIP1	1.35459	5.766	7.85366	0.000393285	0.00543486	0.389368
SEC31A	1.12058	6.34712	7.84913	0.000394416	0.00543499	0.386113
SLC7A7	2.45131	4.74448	7.84798	0.000394703	0.00543499	0.385288
MND1	-2.91313	2.53383	-7.84727	0.000394881	0.00543499	0.384776
LILRP2	3.14124	1.92074	7.84614	0.000395163	0.00543499	0.383968
HSD3B7	1.99922	3.28897	7.84553	0.000395316	0.00543499	0.38353
IL10RA	1.13453	6.71252	7.84137	0.000396362	0.00544064	0.380535
NUP107	-1.2865	4.85699	-7.83924	0.000396898	0.00544064	0.379002
LMO4	1.1331	6.98079	7.83907	0.000396941	0.00544064	0.378881
LIF	2.27694	3.55521	7.83715	0.000397425	0.00544173	0.377497
FTH1P10	1.9456	6.63144	7.82845	0.000399627	0.00546595	0.371235
GDPD5	-1.03488	0.689992	-7.82696	0.000400007	0.00546595	0.370157
EFHD2	1.09231	7.58926	7.82021	0.000401727	0.0054796	0.365294
SUV39H2	-2.33876	2.36768	-7.81984	0.000401821	0.0054796	0.365027
RGS10	1.43072	6.17039	7.8087	0.000404683	0.00550954	0.356982
RASSF1	-1.14398	6.13728	-7.8081	0.000404836	0.00550954	0.356552
HJURP	-2.19051	5.41551	-7.8022	0.00040636	0.00552469	0.352291
SPRED1	2.05122	4.30549	7.80054	0.000406791	0.00552497	0.351089
PDLIM1	-1.61824	4.4832	-7.79663	0.000407808	0.00553149	0.348259
BLM	-1.19444	4.88918	-7.79553	0.000408094	0.00553149	0.347464
SKI	1.17118	5.96373	7.79267	0.000408839	0.00553601	0.345395
ZMAT1	-2.20393	1.96679	-7.78856	0.000409913	0.00554496	0.342423
TNFSF11	-2.37394	1.35975	-7.78453	0.00041097	0.00554809	0.339502
HRH2	1.27525	2.29656	7.77654	0.000413071	0.00557087	0.333719
STAT3	1.03279	7.80105	7.77364	0.000413838	0.00557562	0.331616
MGLL	2.63791	3.07318	7.76849	0.000415205	0.00558843	0.327877
SCARB2	2.07787	5.5889	7.75918	0.000417686	0.00561059	0.321122
MTHFS	1.16792	4.52736	7.75271	0.000419421	0.00562828	0.31642
SEPTIN6	-1.23355	8.34239	-7.75085	0.000419922	0.00562938	0.315067
PKP4	-1.01013	4.92305	-7.73724	0.000423605	0.00565945	0.305163
SLC38A7	1.27731	3.58978	7.73711	0.000423641	0.00565945	0.305066
FCMR	-1.60304	3.79994	-7.73634	0.000423849	0.00565945	0.30451
CTNNA1	1.57733	5.27283	7.72675	0.000426468	0.00568314	0.297523
SNRPA	-1.24003	5.45921	-7.70919	0.000431315	0.00573293	0.284704
IMPDH1	-1.53663	5.03493	-7.70737	0.000431822	0.00573293	0.283372
NRXN3	6.17084	0.520182	7.70373	0.000432836	0.00573293	0.280711
TCEAL3	1.77745	2.99196	7.70347	0.000432906	0.00573293	0.280528
IGF2BP2	-2.38674	3.84988	-7.70179	0.000433376	0.00573293	0.279297
IL32	-1.4841	10.8018	-7.70116	0.000433552	0.00573293	0.278837
SPRYD3	1.1627	4.76018	7.69972	0.000433955	0.00573293	0.277782
TTC9	-1.23879	4.97067	-7.69899	0.000434159	0.00573293	0.277249
CASS4	1.52919	3.27904	7.69783	0.000434484	0.00573293	0.2764
SMIM3	1.09962	5.22098	7.69637	0.000434894	0.00573293	0.27533
ACSL4	1.91093	5.93533	7.69078	0.000436465	0.00574801	0.271238
SCARF1	2.46713	2.70955	7.68551	0.000437951	0.00575629	0.267384
PARP3	2.59164	1.80706	7.68235	0.000438847	0.00576244	0.265065
OASL	2.64252	3.15708	7.67569	0.00044074	0.00578165	0.260181
MSH2	-1.52121	4.86953	-7.66988	0.000442398	0.00579324	0.255922
SYTL2	1.87937	4.76973	7.66958	0.000442485	0.00579324	0.255698
PNPO	1.10632	4.06955	7.6579	0.000445843	0.00582828	0.247121
COLEC12	2.93974	3.06523	7.65725	0.000446029	0.00582828	0.246648
APBB1IP	-1.14768	6.17059	-7.65336	0.000447157	0.00583735	0.243784
CYP2E1	5.20247	-1.52554	7.6512	0.000447782	0.00583984	0.242197
HOXB4	-1.31408	6.36338	-7.646	0.000449295	0.00585253	0.23837
CXCL11	7.54017	0.770215	7.64337	0.00045006	0.00585253	0.236439
CHAC1	-5.7825	0.387871	-7.63496	0.000452525	0.00587889	0.230242
FNIP2	1.20079	5.79534	7.62695	0.000454886	0.00590386	0.224337
GINS1	-1.79584	3.45133	-7.60407	0.00046171	0.00597958	0.207439
NET1	-1.49162	4.75411	-7.60108	0.000462613	0.00597958	0.205223
HEATR9	-2.54571	0.65964	-7.59969	0.00046303	0.00597958	0.204199
CTH	-4.64685	-1.82615	-7.59945	0.000463103	0.00597958	0.204021
HLX	1.97043	2.81903	7.59668	0.000463941	0.00597958	0.201968
CD40LG	2.69036	1.49448	7.59649	0.000463999	0.00597958	0.201826
PTPRF	2.249	2.2931	7.59583	0.000464197	0.00597958	0.201343
IL1B	1.4442	5.67808	7.59437	0.00046464	0.00597958	0.200259
FAM111A	-1.06293	6.36233	-7.5941	0.000464722	0.00597958	0.200059
APOE	1.68506	5.04297	7.58808	0.000466552	0.00599215	0.1956
TNFRSF10D	3.09476	2.45244	7.58795	0.000466591	0.00599215	0.195505
MCM10	-2.28492	4.92932	-7.58451	0.000467641	0.00599991	0.192953
RMI2	-2.17003	4.42771	-7.57849	0.000469484	0.00601712	0.18849
CCNYL1	1.20105	3.60527	7.5772	0.000469878	0.00601712	0.187537
ITGB5	1.43699	2.4311	7.57398	0.000470869	0.00602408	0.185146
NUPR1	5.22029	0.570663	7.56752	0.000472862	0.00604382	0.180352
SOCS3	2.49286	4.10654	7.56299	0.000474269	0.00605605	0.17698
DCPS	-1.34859	4.73013	-7.54019	0.00048141	0.0061414	0.160016
TMEM164	1.21126	5.39651	7.53573	0.000482819	0.00615354	0.156697
CRIP1	-2.62861	4.52699	-7.52882	0.000485017	0.0061757	0.15154
DUSP2	-1.36837	4.98722	-7.52523	0.000486163	0.00618444	0.148861
F2R	-2.98507	3.32623	-7.52274	0.000486959	0.00618871	0.147005
GGH	-1.65808	4.38817	-7.51783	0.000488535	0.00620287	0.143337
ICAM1	1.36368	5.46365	7.51475	0.000489527	0.0062096	0.141034
ERAP2	1.22885	6.93188	7.51068	0.00049084	0.00621453	0.137993
TSPAN4	1.32556	4.62668	7.505	0.000492681	0.00623197	0.133742
NIBAN2	1.24003	6.29235	7.49963	0.000494428	0.0062482	0.129722
COL6A1	1.33356	4.91104	7.4974	0.000495155	0.0062515	0.128056
TKTL1	-5.94073	-0.34037	-7.48207	0.000500192	0.0062969	0.116562
GKAP1	-5.38127	-0.199143	-7.48076	0.000500624	0.0062969	0.115583
UBE2C	-2.10131	5.44782	-7.47904	0.000501193	0.00629817	0.114292
FBLN2	4.07613	2.45507	7.4699	0.000504231	0.00632395	0.10743
MAP3K10	-4.29785	-0.990203	-7.46863	0.000504656	0.00632395	0.106474
BATF3	-1.95301	4.15588	-7.45795	0.000508237	0.0063629	0.0984447
UBE2L6	1.31119	6.36057	7.45598	0.000508901	0.00636529	0.0969605
RRAGC	1.1884	5.95658	7.44567	0.000512393	0.00640301	0.0891948
CCL2	1.00289	6.46106	7.42929	0.000517998	0.00646703	0.0768407
GRAP	-1.09528	4.36339	-7.42681	0.000518853	0.0064717	0.0749666
PAGR1	-1.06758	6.15947	-7.4143	0.000523189	0.00650713	0.0655144
GPR137B	3.5245	3.37579	7.41304	0.000523629	0.00650713	0.0645606
CARD9	1.72192	2.41209	7.41074	0.000524431	0.00650859	0.0628208
TXK	1.16172	5.59923	7.40064	0.000527972	0.00654296	0.0551777
GMPSP1	-1.27448	4.0371	-7.3981	0.000528867	0.00654801	0.0532547
LINC01140	6.11673	-0.119833	7.39014	0.000531683	0.00657078	0.0472217
CXCL3	4.9574	3.7821	7.38425	0.000533781	0.00659065	0.0427484
CKS2	-1.18327	4.85902	-7.37841	0.000535867	0.00659823	0.0383176
ADM2	-1.95362	1.49328	-7.37538	0.000536953	0.00660214	0.0360171
SOGA1	1.59989	2.49326	7.37286	0.000537862	0.00660214	0.0340954
SKA1	-1.45955	3.63432	-7.3713	0.000538423	0.00660214	0.0329113
CDKN1A	1.05346	7.68866	7.37128	0.00053843	0.00660214	0.0328969
TNFAIP2	4.31954	4.71317	7.37031	0.000538781	0.00660214	0.0321572
LRRCC1	-1.43242	5.42864	-7.36934	0.000539131	0.00660214	0.03142
TMEM116	-1.68618	0.577623	-7.36311	0.000541383	0.00662369	0.0266846
TMTC4	-1.3986	3.63386	-7.35828	0.000543139	0.00662983	0.0230057
OSGEPL1	-1.34011	3.50582	-7.35796	0.000543253	0.00662983	0.0227672
MYO5A	2.1739	4.98979	7.35766	0.000543364	0.00662983	0.0225343
INTS7	-1.19175	4.01289	-7.34616	0.00054757	0.00667509	0.0137743
SH2D2A	-1.22741	7.64682	-7.34198	0.00054911	0.0066878	0.0105841
PAPSS1	1.21184	5.29901	7.33927	0.000550107	0.00669388	0.0085219
RHOB	2.64154	2.44225	7.3303	0.000553435	0.00672828	0.00167002
SLC27A2	1.49237	3.95335	7.31563	0.000558925	0.00678889	-0.00954566
GDA	-4.70013	-1.0729	-7.30939	0.000561279	0.00680519	-0.0143217
FBXO5	-1.41683	4.83102	-7.30647	0.000562385	0.00680722	-0.0165596
HMGB2	-1.84382	7.32037	-7.30627	0.000562459	0.00680722	-0.0167085
DDX11	-1.43765	3.72986	-7.28491	0.000570627	0.00687673	-0.0330919
PTTG1IP	1.05585	6.35449	7.28463	0.000570737	0.00687673	-0.0333107
KIF18B	-2.0103	3.98098	-7.28457	0.00057076	0.00687673	-0.0333558
TAF13	1.18845	4.92296	7.28194	0.000571776	0.00688281	-0.0353767
CNDP2	1.05146	6.21108	7.27737	0.000573545	0.00689793	-0.0388875
KIF23	-1.69097	4.45374	-7.26059	0.000580098	0.00695807	-0.0517984
DTX2	1.00202	4.28737	7.25802	0.000581111	0.00695895	-0.0537815
MARCKS	1.00594	6.08374	7.25777	0.000581206	0.00695895	-0.0539679
HNRNPUL1	-1.03842	7.68169	-7.24622	0.00058578	0.00699967	-0.0628765
SLC37A2	1.36347	3.05785	7.24524	0.000586169	0.00699967	-0.0636319
SRSF10	-1.078	7.09975	-7.24162	0.000587613	0.00700222	-0.0664283
HEBP1	2.63989	3.11331	7.24117	0.000587794	0.00700222	-0.0667772
FCGR2A	1.36023	5.09572	7.23898	0.000588666	0.00700222	-0.0684629
LINC00342	-1.51854	4.93393	-7.2372	0.00058938	0.00700222	-0.0698409
ITGA5	1.64395	3.22809	7.23712	0.00058941	0.00700222	-0.0698989
LARP4P	-4.38331	-1.95792	-7.23517	0.000590194	0.00700222	-0.0714092
FAM114A1	1.65986	2.6008	7.23428	0.000590549	0.00700222	-0.0720928
CENPH	-2.3154	4.34538	-7.23104	0.000591852	0.00701149	-0.0745971
CTNND1	1.49644	4.6839	7.22406	0.000594669	0.00703866	-0.0799942
NCR3	-1.50627	6.78723	-7.21815	0.000597068	0.00706084	-0.0845708
ARHGEF40	2.59379	2.13209	7.21667	0.000597671	0.00706177	-0.0857196
CKAP5	-1.66874	6.19937	-7.21446	0.000598571	0.00706619	-0.0874296
TP53INP2	3.58066	2.00429	7.20539	0.000602282	0.00710376	-0.0944553
DEPDC1B	-1.83951	3.47959	-7.19602	0.000606147	0.00713058	-0.101726
AHNAK	3.79589	4.61783	7.19149	0.000608024	0.00714017	-0.105242
MRNIP	2.19234	6.57559	7.17648	0.000614299	0.00720128	-0.116914
FARP1	1.97019	4.75339	7.17137	0.000616452	0.00721394	-0.120891
CDC37L1-DT	1.11091	1.07155	7.15308	0.000624229	0.00728592	-0.135144
KIF24	-2.83271	0.560368	-7.14763	0.000626568	0.00730688	-0.139396
IFIT3	5.92726	4.13381	7.14441	0.000627958	0.00731674	-0.141915
DTYMK	-1.22196	5.26449	-7.13216	0.000633269	0.00737224	-0.151491
THEMIS	-4.07526	3.07124	-7.12288	0.000637326	0.00741305	-0.158752
TIMD4	3.06106	1.20059	7.11093	0.000642594	0.00746787	-0.168114
PRKCA	-1.46892	6.01257	-7.10373	0.000645797	0.00749861	-0.173767
GSE1	-1.07069	5.62983	-7.10104	0.000646998	0.00750431	-0.17588
SIVA1	-1.20932	7.01968	-7.09782	0.000648435	0.00750431	-0.178402
KLF5	2.43217	3.06382	7.09763	0.00064852	0.00750431	-0.178552
LILRB2	2.7793	3.49165	7.09489	0.00064975	0.00751207	-0.180706
ACSL1	2.13755	3.79501	7.09012	0.000651899	0.00753044	-0.18446
SPTSSB	5.95643	0.736974	7.08576	0.000653865	0.00754667	-0.187885
EDARADD	4.59188	-1.20839	7.08346	0.000654904	0.00755005	-0.189692
PRF1	1.03485	8.72937	7.08166	0.000655723	0.00755005	-0.191113
MTFP1	-1.30969	4.78202	-7.0814	0.000655842	0.00755005	-0.191319
PPM1N	1.50904	3.1697	7.0789	0.000656976	0.00755491	-0.193284
PIMREG	-2.87947	1.92927	-7.07755	0.000657589	0.00755491	-0.194344
NECAB1	-5.63665	-0.41855	-7.07676	0.00065795	0.00755491	-0.194968
FCGRT	1.60593	4.29401	7.07423	0.000659104	0.0075617	-0.196961
SQLE	1.05962	6.84482	7.06387	0.000663854	0.00760971	-0.205129
IRF1	1.25261	8.49694	7.05867	0.000666252	0.00763068	-0.209228
TUBA4A	-1.01725	7.24155	-7.05119	0.000669722	0.00763883	-0.215137
ASAH1	1.47815	5.92585	7.04979	0.000670371	0.00763883	-0.216239
PDK1	-1.21368	3.84318	-7.0468	0.000671766	0.00764824	-0.218603
ANXA9	4.92192	-0.942705	7.03776	0.000676004	0.00768347	-0.225755
ECE1	1.07091	6.12699	7.03253	0.000678466	0.00770494	-0.22989
ALCAM	2.28522	2.82227	7.02155	0.000683675	0.00774043	-0.23859
HTR7P1	4.3141	-1.32902	7.01865	0.000685062	0.00774043	-0.240895
TBC1D9	5.1989	-0.936097	7.01851	0.000685129	0.00774043	-0.241005
IFNGR2	1.76005	4.6637	7.01738	0.000685665	0.00774043	-0.241896
LGALS9	1.73196	7.07763	7.01703	0.000685832	0.00774043	-0.242173
KIFC1	-1.98246	4.72432	-7.01623	0.000686217	0.00774043	-0.242811
IGF1	4.34335	1.21346	7.01507	0.000686772	0.00774043	-0.24373
NCAPH2	-1.72095	5.06643	-7.01353	0.000687512	0.00774079	-0.244955
CLEC4A	3.51079	2.17066	7.0126	0.000687956	0.00774079	-0.245689
ETV4	1.33481	0.934762	7.00688	0.000690708	0.00776526	-0.25023
AKT1S1	1.603	2.12707	7.00268	0.000692739	0.00778159	-0.25357
LZTS1	-2.22906	4.41786	-6.99612	0.000695921	0.0078043	-0.258784
UBL3	1.44656	3.66455	6.99148	0.000698182	0.00782171	-0.262474
CDK5R1	-1.33671	4.59989	-6.98936	0.000699219	0.00782171	-0.264162
ADGRE2	2.03681	2.79992	6.98254	0.000702567	0.00784994	-0.269597
TUBG1	-1.03214	5.29607	-6.97947	0.000704079	0.00785647	-0.272042
DDX60	1.21663	5.33392	6.97619	0.000705699	0.00786802	-0.274657
VASN	4.07058	-0.955463	6.97445	0.000706556	0.00787105	-0.276038
RNF168	-1.28531	6.14016	-6.97244	0.000707554	0.00787563	-0.277642
FILIP1L	2.48545	3.88207	6.9659	0.000710805	0.00789222	-0.282858
TPSG1	5.57729	-0.435818	6.95396	0.000716793	0.00795214	-0.292401
TAF5	-1.93802	4.02426	-6.95215	0.000717705	0.0079557	-0.293848
SMTN	-3.44032	0.719308	-6.94523	0.000721201	0.00798787	-0.299377
KMT5A	-1.06235	6.33836	-6.93931	0.000724212	0.00801373	-0.304116
RNASEH2A	-1.98742	4.71105	-6.93739	0.000725193	0.00801373	-0.305656
MCC	2.71099	2.57966	6.93713	0.000725324	0.00801373	-0.305862
TLDC2	2.05554	1.31822	6.9337	0.000727081	0.00802655	-0.308615
BANK1	-1.17236	5.08496	-6.92919	0.000729396	0.0080389	-0.312232
ARAP3	-2.96411	2.59537	-6.91722	0.000735577	0.00809376	-0.321834
NBPF1	2.32146	2.02497	6.91256	0.000738003	0.00810588	-0.32558
WDR18	-1.10208	5.92948	-6.91096	0.000738835	0.00810588	-0.326862
CDKN2D	-1.17663	7.06415	-6.90765	0.000740567	0.00810588	-0.329525
PARPBP	-2.27192	3.25368	-6.90701	0.000740899	0.00810588	-0.330035
NAAA	1.31607	4.41418	6.90474	0.000742087	0.00811228	-0.331859
LILRA6	3.03428	1.5489	6.88903	0.000750383	0.00818692	-0.344509
RUVBL2	-1.44442	4.65257	-6.88581	0.000752096	0.00818692	-0.347103
TMEM97	-2.15806	4.84028	-6.8846	0.000752743	0.00818692	-0.348081
TSPAN17	1.30189	4.12966	6.88326	0.000753455	0.00818692	-0.349158
SMC3	-1.02729	8.26253	-6.88213	0.000754059	0.00818692	-0.350069
ST6GALNAC6	1.28031	2.99609	6.88074	0.000754804	0.00818692	-0.351193
TGFBR3	1.11363	5.32187	6.88	0.000755201	0.00818692	-0.351791
FABP5	1.00414	6.96535	6.87868	0.000755905	0.00818692	-0.352851
C3AR1	1.56501	5.00389	6.87696	0.00075683	0.00818692	-0.354244
MIS18A	-1.72666	4.10088	-6.87498	0.000757894	0.00819183	-0.355842
SSH2	-1.03573	4.61122	-6.87298	0.000758967	0.00819684	-0.357451
UBE2T	-1.46325	5.01995	-6.86524	0.000763147	0.00823537	-0.363702
RIF1	-1.14661	7.16124	-6.86303	0.000764347	0.0082417	-0.36549
GOLGA8A	1.34542	6.76229	6.85959	0.000766216	0.00824941	-0.36827
ENPP1	4.95434	1.67948	6.85946	0.000766289	0.00824941	-0.368377
DBN1	-2.16979	4.53483	-6.84921	0.000771895	0.00830312	-0.376673
TTF2	-1.24777	5.27803	-6.83771	0.000778241	0.00835801	-0.385991
PGGHG	-1.4825	4.68838	-6.8299	0.000782587	0.00839367	-0.392328
NPL	2.96995	3.34869	6.82856	0.000783331	0.00839367	-0.393409
SPSB1	5.23368	-0.64275	6.82826	0.000783498	0.00839367	-0.393653
COBLL1	6.46111	0.147479	6.82726	0.000784058	0.00839367	-0.394466
PLEKHB2	1.00404	7.44328	6.82369	0.000786061	0.00840841	-0.397369
PADI2	4.23688	2.19966	6.82152	0.000787279	0.00841475	-0.399132
CENPS	-1.52379	4.10415	-6.81153	0.000792918	0.00846829	-0.407254
SLC39A11	1.68397	5.06709	6.80922	0.000794225	0.00847551	-0.409129
ITM2C	-1.09456	6.86421	-6.80263	0.000797978	0.00850881	-0.414494
ARRDC3	1.3624	4.44902	6.80005	0.000799451	0.00851102	-0.416594
DOCK4	2.45099	2.85105	6.78175	0.000810008	0.00860977	-0.431525
SATB1-AS1	-4.16613	-1.5237	-6.77493	0.000813979	0.00863833	-0.437092
PEPD	1.67961	5.06118	6.76627	0.000819059	0.00867854	-0.444174
CYTH1	1.06219	5.60882	6.76239	0.000821343	0.00869589	-0.447344
UGCG	1.01152	6.67733	6.74875	0.000829445	0.00875245	-0.458517
PAPSS2	2.35659	1.08707	6.74833	0.000829696	0.00875245	-0.458861
RAB34	-2.54235	4.00203	-6.74793	0.00082994	0.00875245	-0.459196
FTH1P2	4.81203	-0.905093	6.74579	0.000831215	0.00875621	-0.460943
LILRA2	4.12812	0.894949	6.74492	0.00083174	0.00875621	-0.461662
RNF13	1.23213	5.2203	6.73328	0.000838749	0.00881034	-0.471214
BLVRB	1.3355	4.24734	6.73216	0.000839427	0.00881034	-0.472135
VPS51	-1.08228	3.71953	-6.73043	0.000840476	0.00881034	-0.473556
SPTBN1	-1.19659	5.97858	-6.73011	0.000840671	0.00881034	-0.473821
PPIL3	-1.03449	3.06835	-6.71752	0.000848352	0.00888391	-0.484174
SNTA1	-1.37363	1.91686	-6.70982	0.000853087	0.00892655	-0.490511
MEIS2	5.60722	0.856253	6.69939	0.000859557	0.00896802	-0.499112
SGTB	1.66265	3.43349	6.69811	0.000860352	0.00896802	-0.500164
KCNMA1	5.25217	2.35337	6.69684	0.000861146	0.00896802	-0.501214
WEE1	-2.74933	3.61976	-6.6967	0.000861233	0.00896802	-0.501329
ATP8A2	2.9741	0.674844	6.6966	0.000861297	0.00896802	-0.501414
HACD1	1.36723	3.7555	6.69592	0.00086172	0.00896802	-0.501973
SCAPER	-1.08493	6.39908	-6.69282	0.000863658	0.00898124	-0.50453
GINS2	-2.15311	3.52793	-6.68747	0.000867014	0.00900917	-0.508946
FES	2.52329	1.64554	6.67545	0.000874618	0.00908117	-0.518888
PRKDC	-1.17841	6.11662	-6.67212	0.000876739	0.00909547	-0.521645
TMEM163	5.37757	-0.520502	6.67116	0.000877348	0.00909547	-0.522436
GUSBP2	-2.28399	0.612453	-6.66068	0.000884063	0.00915097	-0.531117
PAICS	-1.06364	5.3501	-6.64628	0.000893387	0.00922618	-0.543062
SLC7A8	2.9667	2.87086	6.6432	0.0008954	0.00923987	-0.545625
RECQL4	-1.84458	4.68133	-6.638	0.000898801	0.00925902	-0.549941
VAMP3	1.26503	4.15238	6.63661	0.000899712	0.00925902	-0.551095
KCNJ16	-2.99057	-2.65429	-6.6359	0.000900178	0.00925902	-0.551685
LINC00299	2.11156	3.95322	6.63511	0.000900699	0.00925902	-0.552343
POU2F1	-1.06627	4.15229	-6.63392	0.000901483	0.00926	-0.553333
ADTRP	4.83149	-1.02116	6.62616	0.000906607	0.00930553	-0.559787
PVRIG	-1.05097	6.97076	-6.62316	0.000908599	0.00931885	-0.562286
ZNF264	1.24754	4.86379	6.6191	0.000911304	0.00933948	-0.565671
HSPB1	1.17818	5.71113	6.6129	0.000915449	0.00936767	-0.570838
CEP55	-1.82397	4.55559	-6.60645	0.000919785	0.00939775	-0.576219
SLC12A8	-1.56889	3.43221	-6.60108	0.000923408	0.00942149	-0.580696
QSOX1	1.21209	6.04117	6.5999	0.000924211	0.00942149	-0.581685
RFXAP	-1.36606	3.07668	-6.59768	0.000925716	0.00942586	-0.583538
PDGFC	1.75636	0.887241	6.5972	0.000926042	0.00942586	-0.583938
CAMKMT	-1.28968	1.22369	-6.59389	0.000928295	0.00943451	-0.586706
ARHGEF11	3.58116	0.79669	6.59027	0.000930765	0.00945247	-0.589732
NR1H3	2.91073	4.67902	6.58766	0.000932551	0.00946346	-0.591915
ITGB3	6.6821	0.223552	6.58545	0.000934069	0.00947171	-0.593766
OSBPL1A	2.5525	1.55879	6.58315	0.000935649	0.00947605	-0.595691
CPVL	3.31524	1.93174	6.58277	0.000935906	0.00947605	-0.596004
EPB41L1	5.06345	1.43585	6.57482	0.000941392	0.00951747	-0.60266
ADAMTS7	5.80194	0.463279	6.57479	0.000941413	0.00951747	-0.602685
IL4R	1.12972	6.35539	6.57051	0.000944386	0.00953595	-0.606275
ETHE1	1.03811	6.17058	6.57012	0.000944659	0.00953595	-0.606604
D2HGDH	-1.07727	3.75024	-6.5658	0.000947667	0.00955914	-0.610225
HBA2	5.23614	-0.649797	6.5528	0.000956794	0.00963441	-0.621139
PPFIBP1	1.95628	5.09588	6.54909	0.000959413	0.00964867	-0.624253
GRIN3A	4.40032	-0.416044	6.54447	0.000962691	0.0096744	-0.628137
FMN1	1.82027	1.47866	6.54344	0.000963423	0.00967452	-0.629002
PTPRB	5.27494	-1.48931	6.54169	0.000964669	0.00967981	-0.630475
BOP1	-1.19752	4.18532	-6.53918	0.000966459	0.00969001	-0.632586
HM13	1.08796	7.30162	6.53499	0.00096946	0.00969001	-0.636117
GPR183	1.79638	2.50301	6.53386	0.000970268	0.00969001	-0.637066
MAPK6	1.09877	5.97602	6.53292	0.000970945	0.00969001	-0.637859
RAB3GAP1	1.21293	6.26766	6.53204	0.000971577	0.00969001	-0.6386
SELENBP1	6.51089	0.820412	6.53133	0.000972085	0.00969001	-0.639196
CACNA2D4	-2.03434	2.55705	-6.53121	0.000972172	0.00969001	-0.639298
STXBP6	5.89104	0.748795	6.52031	0.000980047	0.00976127	-0.648486
CNNM2	1.73492	2.11363	6.51866	0.000981247	0.0097658	-0.649879
UNG	-1.75098	4.26478	-6.51769	0.000981955	0.0097658	-0.650701
SLFN12L	-1.11886	5.59221	-6.50815	0.000988918	0.00982779	-0.658748
YEATS4	-1.31968	6.33438	-6.50321	0.000992551	0.0098566	-0.662924
TRIM47	2.58172	2.09045	6.48838	0.00100355	0.00993649	-0.675478
ESYT2	1.27111	6.14243	6.48574	0.00100552	0.0099487	-0.677715
SALL4	-6.17451	0.00848495	-6.48279	0.00100773	0.00995587	-0.68021
MYO5B	3.17064	2.55284	6.47933	0.00101033	0.00997421	-0.683142
RPL30P4	1.60199	1.15558	6.46769	0.00101913	0.0100464	-0.693022
TMEM26	3.15486	-0.353373	6.45904	0.00102573	0.0100818	-0.700371
CXCR6	-4.78167	2.73618	-6.45785	0.00102664	0.0100834	-0.701379
ZNF853	-1.27767	3.03748	-6.45264	0.00103064	0.0101153	-0.70581
SLC38A2	-1.33382	5.81729	-6.44124	0.00103946	0.010187	-0.715521
KIAA1671	3.21031	1.95884	6.43288	0.00104599	0.010236	-0.722647
SBK1	1.18465	1.5831	6.42685	0.00105072	0.0102609	-0.727787
NCKAP1	2.88074	0.906425	6.42673	0.00105081	0.0102609	-0.727892
ARHGAP6	1.13267	2.67083	6.42271	0.00105399	0.010284	-0.731328
BUB1B	-2.91276	3.78408	-6.41803	0.00105769	0.010284	-0.735324
L3MBTL3	-1.91681	2.96787	-6.41714	0.0010584	0.010284	-0.736085
RNA5-8SN5	1.16443	1.55623	6.41547	0.00105973	0.010284	-0.737512
RNA5-8SN3	1.16443	1.55623	6.41547	0.00105973	0.010284	-0.737512
RNA5-8SN4	1.16443	1.55623	6.41547	0.00105973	0.010284	-0.737512
RNA5-8SN1	1.16443	1.55623	6.41547	0.00105973	0.010284	-0.737512
RNA5-8SN2	1.16443	1.55623	6.41547	0.00105973	0.010284	-0.737512
GP1BA	6.28609	0.138906	6.41324	0.0010615	0.010284	-0.739413
FUT8	2.06017	4.77528	6.41289	0.00106177	0.010284	-0.739712
ENTPD1-AS1	-3.11688	2.01991	-6.41194	0.00106254	0.010284	-0.740532
CHTF18	-1.62762	3.61993	-6.41121	0.00106312	0.010284	-0.741156
ADCY7	1.03694	3.75556	6.40991	0.00106415	0.0102845	-0.74226
HAUS7	-1.03313	4.41436	-6.40003	0.00107208	0.0103409	-0.75072
CTPS1	-1.15402	5.15218	-6.39583	0.00107548	0.0103662	-0.754316
FNDC3B	1.44375	5.7533	6.39156	0.00107894	0.0103921	-0.757981
CTTN	4.15205	0.946167	6.38629	0.00108323	0.010426	-0.762497
NAGK	1.28905	5.67628	6.38287	0.00108602	0.0104454	-0.765429
ZC2HC1A	5.26894	-0.411007	6.3816	0.00108706	0.0104455	-0.766525
HYAL3	2.25139	2.49837	6.38096	0.00108759	0.0104455	-0.767074
CLC	5.83063	2.04598	6.37322	0.00109396	0.0104992	-0.773724
ATF7IP2	1.04052	4.49294	6.37116	0.00109566	0.0105005	-0.775494
FAM72A	-2.2937	1.78808	-6.36927	0.00109722	0.010508	-0.777116
NUCKS1	-1.2908	10.366	-6.36328	0.0011022	0.0105331	-0.782272
LINC02384	3.7832	-1.66485	6.35615	0.00110815	0.0105825	-0.788404
RPL12P44	-4.61131	-1.13504	-6.34722	0.00111566	0.0106316	-0.796104
CDKN3	-2.13563	4.29679	-6.34323	0.00111903	0.0106453	-0.79954
MSR1	2.13143	3.12688	6.3427	0.00111948	0.0106453	-0.799996
SLC38A6	2.33831	2.94156	6.34105	0.00112088	0.0106512	-0.801425
CDC45	-1.58648	4.28562	-6.33431	0.00112662	0.0106982	-0.807243
TFEC	3.46938	3.18248	6.33214	0.00112848	0.0107082	-0.809117
CLEC7A	1.37568	4.7281	6.3306	0.0011298	0.0107132	-0.810449
FAM20A	3.18402	2.37968	6.31668	0.0011418	0.0108041	-0.822483
ALDH1A1	6.54256	0.330305	6.31327	0.00114476	0.0108069	-0.825437
EPDR1	4.57819	-0.377089	6.31264	0.00114531	0.0108069	-0.82598
KLRC3	5.75399	-0.327647	6.30044	0.00115598	0.0108923	-0.83655
TPM1	1.24457	3.36393	6.29791	0.00115822	0.0109058	-0.838751
ANP32E	-1.1112	7.37319	-6.29241	0.00116308	0.0109399	-0.84352
ZNF670	-2.1081	1.17319	-6.29197	0.00116347	0.0109399	-0.843904
KNL1	-1.92416	5.80049	-6.28902	0.00116609	0.0109509	-0.846466
RERE	-1.1295	5.71495	-6.28882	0.00116627	0.0109509	-0.846644
ITGAM	1.10854	6.16949	6.27822	0.00117574	0.0110321	-0.855852
PA2G4P4	-2.8302	1.55475	-6.27545	0.00117823	0.0110477	-0.858261
SYTL4	6.73054	0.411567	6.273	0.00118044	0.0110607	-0.860398
H1-5	-2.83578	3.08806	-6.27005	0.0011831	0.0110668	-0.862966
EXOSC2	-1.05212	3.94399	-6.26838	0.00118461	0.0110668	-0.864422
DUSP10	1.13035	4.17552	6.26835	0.00118464	0.0110668	-0.864442
TTK	-2.12322	3.05724	-6.26672	0.00118612	0.0110677	-0.865864
RNF170	1.13618	4.7028	6.25937	0.00119281	0.011107	-0.872272
H2AC6	1.69214	2.9395	6.25599	0.00119589	0.011128	-0.875218
SMPD3	-3.71108	4.45487	-6.25415	0.00119758	0.0111314	-0.876825
LINC02346	4.76417	-1.74469	6.2483	0.00120296	0.0111706	-0.881931
MNDA	2.52712	3.58786	6.24656	0.00120457	0.0111755	-0.88345
CDC14B	3.15234	-0.546316	6.2452	0.00120582	0.0111755	-0.884638
VCAN-AS1	-1.54525	1.3101	-6.24446	0.0012065	0.0111755	-0.885281
RCC1	-1.41814	4.48704	-6.24413	0.00120681	0.0111755	-0.885574
SPDL1	-1.63321	5.16409	-6.23606	0.0012143	0.0112294	-0.892622
PRR11	-1.76228	7.37565	-6.22459	0.00122505	0.011321	-0.90266
P2RY6	1.6542	3.78502	6.22299	0.00122656	0.0113271	-0.904061
MZT2B	-1.25253	7.00035	-6.21555	0.0012336	0.0113843	-0.910582
EFNB2	3.09656	1.07211	6.2083	0.00124051	0.0114402	-0.916944
LINC02084	-1.40659	3.32827	-6.19467	0.00125361	0.0115294	-0.928914
CENPW	-1.30011	5.24732	-6.18604	0.00126199	0.0115827	-0.936504
GRAMD2B	-1.44853	1.49354	-6.18007	0.00126783	0.0116171	-0.941766
PFKFB4	-3.43972	0.900272	-6.17771	0.00127015	0.0116171	-0.943845
GGTA1P	4.725	1.19748	6.17442	0.00127338	0.0116317	-0.946741
CASP1	1.15765	6.45935	6.16483	0.00128286	0.0116945	-0.955197
CBFA2T3	2.52301	1.12818	6.16295	0.00128473	0.0117036	-0.956857
PPRC1	-1.14276	3.36249	-6.15811	0.00128956	0.0117172	-0.961131
ALKBH2	-1.13863	2.54882	-6.15748	0.00129019	0.0117172	-0.961686
RASSF4	1.97016	5.43384	6.15471	0.00129297	0.0117231	-0.964141
OTUD6B	-1.03422	3.71916	-6.14502	0.00130273	0.0118036	-0.972705
SIGLEC1	1.97331	2.00542	6.13852	0.00130933	0.0118553	-0.978459
GEM	2.68304	2.44636	6.13705	0.00131082	0.0118609	-0.979758
F13A1	3.97856	-0.71233	6.13478	0.00131314	0.0118739	-0.981771
LINC01215	-1.90271	1.97964	-6.13252	0.00131545	0.0118868	-0.983775
SPOCK2	-4.0513	2.87104	-6.12821	0.00131987	0.0119107	-0.987598
CTSO	1.71229	2.46849	6.11912	0.00132924	0.0119631	-0.995656
MSC-AS1	4.54499	-1.6312	6.11734	0.00133108	0.0119677	-0.997238
NDOR1	-2.10275	0.769926	-6.11692	0.00133153	0.0119677	-0.997616
SGCB	1.74018	0.387814	6.11345	0.00133513	0.0119921	-1.0007
ACER3	1.42069	5.1772	6.10823	0.00134058	0.012033	-1.00534
ARMC5	1.26859	6.40035	6.10207	0.00134704	0.0120668	-1.01081
CRTAM	4.7138	2.56025	6.09925	0.00135	0.0120853	-1.01332
FGFRL1	1.65599	2.64096	6.08652	0.00136352	0.0121901	-1.02467
PLD3	1.64396	5.01274	6.08496	0.00136518	0.0121934	-1.02605
PARP12	1.24182	4.06602	6.08447	0.0013657	0.0121934	-1.02649
GPRIN3	-1.01388	6.09677	-6.08005	0.00137044	0.0122276	-1.03044
TMEM63A	1.29304	3.53787	6.06421	0.00138755	0.0123475	-1.04458
ZNF366	2.17846	2.50792	6.05991	0.00139225	0.0123667	-1.04843
WDFY2	1.01469	4.81099	6.0597	0.00139248	0.0123667	-1.04861
CCDC15	-1.39972	3.49118	-6.05313	0.00139969	0.0124144	-1.05449
H2AC20	-1.54099	3.45554	-6.05165	0.00140131	0.0124206	-1.05581
RFWD3	-1.30383	5.90857	-6.04872	0.00140454	0.0124247	-1.05844
SNHG1	-1.89902	4.16296	-6.04626	0.00140726	0.0124293	-1.06064
G2E3	-1.09583	4.79707	-6.045	0.00140866	0.0124293	-1.06177
SGK3	1.00365	3.50726	6.04479	0.00140889	0.0124293	-1.06196
SMCO4	1.10217	2.54634	6.04461	0.00140909	0.0124293	-1.06213
CCRL2	1.31029	3.69296	6.04346	0.00141037	0.0124293	-1.06316
FTSJ1	-1.08755	4.47343	-6.03904	0.00141528	0.0124622	-1.06712
CCHCR1	-1.70838	2.82224	-6.03473	0.00142009	0.0124964	-1.07098
ZSWIM9	-1.96277	2.61045	-6.02901	0.00142651	0.0125201	-1.07612
NPM3	-1.00555	5.922	-6.02787	0.00142779	0.0125232	-1.07714
KNOP1	-1.07613	5.77576	-6.02613	0.00142975	0.0125322	-1.0787
CMAHP	1.11811	1.83041	6.0226	0.00143373	0.0125441	-1.08188
RNF144A-AS1	-1.13924	2.51444	-6.02252	0.00143383	0.0125441	-1.08196
FOXC1	4.62112	-1.00055	6.02078	0.00143579	0.0125524	-1.08351
TOM1	1.72734	3.85438	6.01856	0.00143832	0.0125663	-1.08551
PIK3IP1	1.54033	3.31823	6.01709	0.00143998	0.0125727	-1.08683
E2F8	-3.18874	1.95756	-6.01615	0.00144106	0.012574	-1.08768
SLC16A7	-1.58554	4.39392	-6.01191	0.00144589	0.0126079	-1.09149
GALNT11	1.0927	3.4428	6.0056	0.00145312	0.0126464	-1.09718
SMIM14	1.51157	5.33589	6.00365	0.00145535	0.0126576	-1.09893
STAM2	1.39158	3.46059	5.9963	0.00146385	0.0127233	-1.10556
SIPA1L1	1.36161	5.09878	5.99322	0.00146742	0.0127438	-1.10834
PPT1	1.10717	5.41102	5.99263	0.00146811	0.0127438	-1.10887
CENPF	-2.00449	8.15028	-5.98924	0.00147205	0.0127698	-1.11193
HNRNPA1P48	-1.28822	3.93645	-5.98672	0.001475	0.0127872	-1.11421
KAT8	-1.1337	3.98869	-5.98343	0.00147885	0.012804	-1.11718
ZNF718	-3.35372	0.744987	-5.97813	0.00148508	0.0128497	-1.12197
CDS1	2.4459	1.24806	5.96883	0.00149609	0.0129239	-1.13038
CCDC144CP	1.63789	-0.0108628	5.96845	0.00149654	0.0129239	-1.13073
MYL5	1.15008	2.85389	5.96514	0.00150048	0.0129415	-1.13372
WDR73	1.1173	3.34602	5.96457	0.00150117	0.0129415	-1.13424
GRAMD1B	1.76484	2.43078	5.96396	0.00150189	0.0129415	-1.13479
LINC01094	2.56226	1.71871	5.96351	0.00150243	0.0129415	-1.1352
PLAU	5.27439	1.7596	5.95641	0.00151094	0.0130064	-1.14163
KLRK1	-1.27173	6.8992	-5.95423	0.00151355	0.0130206	-1.14361
FRMD4A	1.38451	3.02563	5.9439	0.00152606	0.0131031	-1.15298
CLEC5A	-2.12259	1.46891	-5.94302	0.00152713	0.0131035	-1.15378
ZNF90	-2.31359	1.63281	-5.94108	0.0015295	0.0131035	-1.15555
HTATSF1	1.02596	7.63371	5.92882	0.00154453	0.0132111	-1.16669
H2AX	-1.3094	5.40567	-5.92537	0.0015488	0.0132391	-1.16983
MAPK13	1.70075	3.98507	5.91254	0.00156477	0.0133542	-1.18152
SNAP23	1.03944	5.62142	5.91216	0.00156524	0.0133542	-1.18186
RNF39	-1.248	2.00481	-5.911	0.0015667	0.0133582	-1.18292
IFI44	3.16604	0.891414	5.90247	0.00157744	0.0134327	-1.19071
NFIC	1.5081	5.18129	5.89993	0.00158065	0.0134453	-1.19303
HBD	5.91318	-0.114478	5.89784	0.00158331	0.0134571	-1.19494
F2RL2	-2.68118	0.923897	-5.89639	0.00158515	0.0134642	-1.19626
UBASH3B	-1.21903	6.64025	-5.89239	0.00159024	0.013499	-1.19992
ORC3	-1.59759	2.95396	-5.88933	0.00159415	0.0135166	-1.20272
ABCA5	-1.26412	3.07088	-5.88775	0.00159618	0.0135238	-1.20417
RNF130	1.24783	5.06165	5.8822	0.0016033	0.0135732	-1.20924
RGS17	1.39252	1.76811	5.86826	0.00162138	0.0137114	-1.22201
PIK3R6	2.05382	3.9527	5.85825	0.00163451	0.0137964	-1.2312
MFSD6L	4.60117	-0.536371	5.85555	0.00163807	0.0138062	-1.23368
CLCN4	1.67144	0.918485	5.85362	0.00164063	0.0138062	-1.23546
FCRL6	3.46289	-0.0291681	5.85279	0.00164172	0.0138062	-1.23622
MMS22L	-1.3933	3.61559	-5.85116	0.00164389	0.0138062	-1.23772
TRIM68	1.56881	2.2915	5.84854	0.00164736	0.013826	-1.24012
OPN3	-1.95457	3.49358	-5.84783	0.0016483	0.013826	-1.24078
ZMIZ2	1.16814	5.27035	5.84341	0.0016542	0.0138626	-1.24485
PRNP	1.52613	6.12181	5.84302	0.00165472	0.0138626	-1.2452
NTNG2	1.96425	-0.594663	5.83103	0.00167083	0.0139541	-1.25624
IL6	4.60841	-0.391128	5.8281	0.00167479	0.0139705	-1.25894
LRSAM1	-1.06166	2.33188	-5.82754	0.00167556	0.0139705	-1.25946
ABCA1	2.07799	4.1253	5.82711	0.00167614	0.0139705	-1.25985
CARD11	1.12426	5.43032	5.82651	0.00167696	0.0139705	-1.26041
FRG1HP	-1.34969	3.27277	-5.82528	0.00167863	0.0139758	-1.26155
REEP5	1.02054	7.11473	5.81901	0.00168717	0.014014	-1.26732
ATP6V0D2	5.07293	0.30555	5.81885	0.00168739	0.014014	-1.26747
RPA3	-1.21322	5.16663	-5.81361	0.00169457	0.0140502	-1.27232
MTFR2	-1.2053	3.31528	-5.81329	0.00169501	0.0140502	-1.27261
CAMSAP2	2.41235	3.48791	5.80477	0.00170677	0.0141139	-1.28048
SNRNP48	-1.21581	5.39916	-5.80135	0.00171151	0.0141444	-1.28365
LILRB5	2.11338	3.55987	5.79873	0.00171516	0.0141659	-1.28607
TMEM86A	2.31782	1.70225	5.79528	0.00171997	0.014188	-1.28927
GPR55	-7.05708	1.42143	-5.79426	0.00172141	0.014188	-1.29022
PKIA	2.0899	2.36461	5.79303	0.00172312	0.014188	-1.29135
DNASE2	1.08919	6.45088	5.79103	0.00172593	0.0142025	-1.2932
C4orf48	1.1688	3.78821	5.78895	0.00172886	0.0142179	-1.29513
SGO2	-1.62543	5.93726	-5.78445	0.0017352	0.0142534	-1.29931
NBN	1.06761	5.80533	5.77635	0.00174668	0.0143207	-1.30682
IQGAP3	-3.45953	0.964109	-5.77241	0.0017523	0.0143506	-1.31048
MAP2K2	1.02737	6.70681	5.77192	0.00175299	0.0143506	-1.31092
MAPK3	-1.1491	5.77821	-5.77154	0.00175354	0.0143506	-1.31128
FAM47E-STBD1	2.19209	2.70729	5.76986	0.00175595	0.0143616	-1.31285
ZNF93	-1.67454	2.05863	-5.76706	0.00175996	0.0143769	-1.31545
NUB1	1.05856	6.78595	5.75934	0.00177108	0.0144502	-1.32262
PHLDA2	3.71261	1.85629	5.75683	0.00177471	0.0144623	-1.32496
HADH	-1.10693	5.03781	-5.74878	0.00178643	0.0145225	-1.33245
SOAT2	1.21506	2.6404	5.74592	0.00179062	0.014545	-1.33512
B3GNT4	-3.53347	-2.38284	-5.74361	0.001794	0.0145577	-1.33727
STING1	1.49162	2.49501	5.73718	0.00180347	0.0146081	-1.34327
UNC5B	5.82326	0.939962	5.73608	0.0018051	0.0146125	-1.34429
TRARG1	-4.75069	-0.918163	-5.73498	0.00180673	0.0146169	-1.34532
DEPDC1	-2.38727	3.0548	-5.73273	0.00181006	0.0146351	-1.34742
CCDC6	1.00185	5.1714	5.73165	0.00181167	0.0146392	-1.34843
ULBP1	-2.48727	0.983917	-5.72827	0.00181668	0.0146709	-1.35158
HMGB3	-1.91823	4.33085	-5.72014	0.00182885	0.0147338	-1.35919
TJP1	4.98946	0.246896	5.71798	0.00183209	0.014751	-1.3612
DSC2	2.84509	0.990442	5.70544	0.00185106	0.0148594	-1.37294
ABCB1	-6.0525	1.03489	-5.69229	0.00187121	0.0149942	-1.38527
TNFRSF4	-1.8634	3.00078	-5.68806	0.00187774	0.0150287	-1.38924
FNDC10	1.54702	2.09057	5.68604	0.00188088	0.0150448	-1.39114
RPL13P5	-1.11139	3.10628	-5.68173	0.00188758	0.0150735	-1.39519
CMPK2	1.55619	4.59336	5.68157	0.00188784	0.0150735	-1.39535
INPP5F	1.02761	4.5936	5.67844	0.00189271	0.015099	-1.39828
DMTN	5.67369	-0.160281	5.67736	0.0018944	0.015099	-1.3993
THOC1	-1.12604	4.35658	-5.67133	0.00190386	0.0151539	-1.40497
ANKH	1.50993	4.33819	5.66644	0.00191156	0.0151729	-1.40957
DLC1	4.32976	1.26722	5.66377	0.0019158	0.0151886	-1.4121
PTGS2	1.04658	3.1041	5.66211	0.00191843	0.0152005	-1.41366
ZNF292	-1.15182	6.65768	-5.66025	0.00192138	0.0152059	-1.41541
S100PBP	-1.55419	6.06962	-5.65115	0.00193591	0.0153029	-1.42399
IDS	1.02876	5.95294	5.64987	0.00193796	0.0153101	-1.42519
AKR1A1	1.44825	6.28564	5.64812	0.00194078	0.0153192	-1.42685
USP45	-1.3097	2.40699	-5.64481	0.00194611	0.015328	-1.42998
PSMG3	-1.1111	6.11959	-5.64407	0.00194731	0.015328	-1.43067
CATSPER2	-2.12404	1.76358	-5.64351	0.0019482	0.015328	-1.4312
ITGA2B	5.65355	-1.3	5.64023	0.00195352	0.0153583	-1.4343
OAT	1.65628	3.80197	5.63869	0.00195601	0.0153625	-1.43576
TYROBP	1.06375	8.85783	5.63589	0.00196057	0.0153893	-1.43841
ADI1	1.01247	5.48447	5.62471	0.00197886	0.0155148	-1.44899
KLLN	-3.84819	-2.22548	-5.6221	0.00198316	0.0155394	-1.45146
SNX8	1.12487	4.55054	5.62135	0.0019844	0.01554	-1.45217
SLAMF1	4.14515	3.54075	5.61823	0.00198956	0.0155623	-1.45512
EDN1	4.23522	-1.33525	5.61159	0.00200058	0.0156394	-1.46142
JAZF1	1.13219	4.94314	5.60782	0.00200688	0.0156749	-1.465
ZNF827	-1.14465	6.19688	-5.60745	0.0020075	0.0156749	-1.46535
ATP2B1	-1.07185	5.75191	-5.60574	0.00201037	0.0156749	-1.46697
DTHD1	-3.27545	1.11624	-5.60508	0.00201146	0.0156749	-1.46759
POLA2	-1.44676	4.99688	-5.60469	0.00201211	0.0156749	-1.46796
C19orf48	-1.35834	3.2945	-5.60217	0.00201635	0.0156843	-1.47036
FAM131B	4.5498	-0.517102	5.59268	0.00203239	0.0157809	-1.47938
CEP72	-3.3715	1.28689	-5.59245	0.00203277	0.0157809	-1.47959
PPFIBP2	3.84029	1.57573	5.59158	0.00203425	0.0157834	-1.48043
PLEKHM3	1.14348	3.35744	5.58817	0.00204005	0.0158192	-1.48367
POTEE	4.95087	-0.654744	5.58487	0.00204569	0.0158517	-1.48681
PTGDS	3.52895	-1.78528	5.58434	0.00204659	0.0158517	-1.48731
LINC02367	-3.5084	1.13165	-5.57941	0.00205504	0.0158988	-1.49201
ATF5	1.03887	4.99915	5.57545	0.00206187	0.015928	-1.49578
ACBD7	-3.38059	1.71571	-5.57527	0.00206218	0.015928	-1.49595
RAMP1	4.46868	-1.89244	5.5748	0.002063	0.015928	-1.49641
EFCAB5	-4.2946	-1.25067	-5.57301	0.00206608	0.015928	-1.49811
NENF	1.0079	3.71148	5.5728	0.00206644	0.015928	-1.4983
IFIH1	1.81835	4.08493	5.57261	0.00206677	0.015928	-1.49849
OAS3	1.24435	4.73524	5.57013	0.00207106	0.0159285	-1.50085
CPEB2	1.08798	1.57134	5.56989	0.00207149	0.0159285	-1.50108
KIF2C	-2.59798	4.36067	-5.56959	0.00207201	0.0159285	-1.50137
ACAT2	-1.45369	7.10711	-5.5631	0.00208331	0.0159887	-1.50756
CCNB1	-1.9165	4.73848	-5.55412	0.00209907	0.0160729	-1.51615
ARHGAP11A	-1.15035	5.50962	-5.55055	0.00210536	0.0160895	-1.51955
CARHSP1	-2.13266	5.37949	-5.55017	0.00210602	0.0160895	-1.51991
ATP6V1E2	-2.22452	2.04731	-5.54942	0.00210736	0.0160906	-1.52064
BACH2	1.67105	4.75544	5.5433	0.00211823	0.0161553	-1.5265
TAF6	-1.01957	4.66721	-5.53997	0.00212415	0.0161799	-1.52968
PRAG1	1.09237	3.38473	5.53946	0.00212508	0.0161799	-1.53017
SAMD4A	5.83515	1.13464	5.53185	0.00213873	0.0162655	-1.53746
SMPD4BP	-1.13075	4.60842	-5.52587	0.00214952	0.0163383	-1.54319
ST7	1.29993	3.69061	5.52122	0.00215797	0.0163932	-1.54766
GTDC1	1.11083	3.7652	5.5177	0.00216438	0.0164184	-1.55104
SLC8A1	2.78437	3.78838	5.51739	0.00216494	0.0164184	-1.55134
KLF8	3.33526	-1.22252	5.51467	0.00216992	0.0164262	-1.55395
SDSL	3.29679	1.94831	5.51311	0.00217277	0.0164314	-1.55544
HAUS5	-2.12485	3.26843	-5.51194	0.00217491	0.0164384	-1.55657
NEB	3.55804	3.03644	5.50946	0.00217947	0.0164636	-1.55895
VRK1	-1.17438	5.79423	-5.50613	0.00218561	0.0165007	-1.56216
MASTL	-1.09684	3.85428	-5.50219	0.00219291	0.0165465	-1.56595
WDFY3	2.36541	1.23149	5.49522	0.00220586	0.0166173	-1.57266
VPS52	-3.70902	-1.69173	-5.49099	0.00221378	0.0166572	-1.57674
PKIG	1.89691	1.79139	5.48748	0.00222036	0.0166701	-1.58012
ATP2C1	1.07564	4.63687	5.48748	0.00222038	0.0166701	-1.58012
CAMK2N1	4.823	-0.0744776	5.48691	0.00222144	0.0166701	-1.58067
ITGB3BP	-1.1558	4.85171	-5.46981	0.00225388	0.0168687	-1.59718
IFT43	1.885	2.06531	5.46953	0.00225443	0.0168687	-1.59745
TK1	-2.21299	3.6605	-5.46752	0.00225827	0.016888	-1.59939
IFITM10	2.24726	3.35435	5.46164	0.00226957	0.0169631	-1.60508
PI4K2A	1.08688	5.2381	5.45258	0.00228714	0.0170499	-1.61386
ZNF785	-1.01391	3.25174	-5.45238	0.00228752	0.0170499	-1.61405
PAN3	-1.03203	3.5675	-5.44968	0.00229278	0.0170702	-1.61666
CRTC3	-1.21915	4.52326	-5.44881	0.00229449	0.0170734	-1.61751
H4C8	1.57903	1.5822	5.43388	0.00232387	0.0172392	-1.63199
SUSD3	3.26527	1.33095	5.43358	0.00232446	0.0172392	-1.63228
IPO9	-1.54748	6.66751	-5.42896	0.00233364	0.0172787	-1.63677
WDR60	-1.51324	4.9505	-5.42148	0.00234861	0.01735	-1.64405
LAMTOR3	1.54367	4.21327	5.41664	0.00235834	0.0173946	-1.64876
EXT1	1.16028	4.02398	5.4094	0.00237298	0.0174642	-1.6558
DCUN1D4	-1.1592	2.59026	-5.39965	0.0023929	0.0175554	-1.66532
TRMO	1.83171	3.43378	5.3995	0.0023932	0.0175554	-1.66546
PRAM1	-3.95133	2.43438	-5.39596	0.00240047	0.0175799	-1.66891
TGFBR2	1.11415	5.21816	5.39145	0.00240978	0.0176385	-1.67332
CALD1	-1.14785	3.30252	-5.38661	0.0024198	0.0177022	-1.67805
ZNF19	-3.66877	0.346281	-5.38192	0.00242958	0.0177504	-1.68263
ACVRL1	2.1547	3.416	5.38093	0.00243165	0.0177504	-1.6836
PBK	-2.48361	3.04266	-5.38092	0.00243167	0.0177504	-1.68361
CIITA	5.54501	2.67119	5.37062	0.00245329	0.0178888	-1.69369
CPNE7	3.3303	0.25746	5.36848	0.00245781	0.0179121	-1.69579
LINC00996	4.32457	3.25862	5.36187	0.00247185	0.0179948	-1.70227
ABHD12	1.01374	4.45508	5.35561	0.00248521	0.0180702	-1.7084
DENND6B	-2.59957	3.20202	-5.35514	0.00248623	0.0180702	-1.70887
RCCD1	-2.11512	3.10275	-5.35064	0.00249589	0.0181271	-1.71328
CDCA3	-2.39368	4.27811	-5.3487	0.00250007	0.0181271	-1.71519
IFTAP	-1.07088	3.51681	-5.34493	0.00250822	0.0181711	-1.7189
DUSP1	2.72433	2.20828	5.34209	0.0025144	0.018206	-1.72169
TMEM186	2.27743	1.04906	5.33367	0.00253275	0.0182995	-1.72997
FBXO41	-1.41579	2.4739	-5.32627	0.00254902	0.0183677	-1.73726
SHISAL2A	-3.95288	-0.908971	-5.32377	0.00255455	0.0183878	-1.73973
PDE3A	3.1368	0.508635	5.31941	0.00256421	0.0184319	-1.74402
MINDY1	1.63567	3.00865	5.31879	0.00256559	0.0184319	-1.74463
RNF126	-1.17165	6.93007	-5.31714	0.00256926	0.0184443	-1.74626
GPR82	1.16355	5.18963	5.31649	0.00257071	0.0184449	-1.7469
KIF11	-1.62276	4.83086	-5.31346	0.00257748	0.0184836	-1.7499
VCL	1.10175	3.73262	5.31117	0.0025826	0.0185006	-1.75215
KIF20A	-1.86865	3.41313	-5.30891	0.00258767	0.0185172	-1.75439
FTLP3	2.09876	1.20191	5.30032	0.00260704	0.018636	-1.76287
POLR3B	1.30254	2.71742	5.29782	0.00261272	0.0186567	-1.76535
COQ3	-2.01664	2.00879	-5.29487	0.00261942	0.0186947	-1.76827
CD1B	4.66652	-0.813619	5.29079	0.00262873	0.0187313	-1.7723
EGFL8	-1.5333	2.99319	-5.28327	0.00264598	0.0188286	-1.77975
LANCL3	-1.17448	1.88371	-5.28091	0.00265143	0.0188392	-1.78209
MELK	-2.36451	3.53351	-5.28045	0.00265249	0.0188392	-1.78254
ZBP1	-1.1656	1.52578	-5.27986	0.00265386	0.0188392	-1.78313
AMOT	2.80524	0.65973	5.27544	0.0026641	0.0188832	-1.78751
IFIT1	5.05175	0.540787	5.27373	0.00266808	0.0189009	-1.78921
NTRK1	2.51435	1.46405	5.27163	0.00267297	0.0189162	-1.7913
HACD4	-1.33065	3.4709	-5.26875	0.00267969	0.0189276	-1.79415
SPI1	1.01811	3.37179	5.26853	0.00268022	0.0189276	-1.79437
H2AC11	-2.88995	0.622704	-5.25418	0.00271401	0.0191361	-1.80863
ATG4D	-1.04406	4.20452	-5.25081	0.00272201	0.0191825	-1.81198
SLC29A3	1.79479	3.28718	5.24419	0.00273783	0.0192436	-1.81858
GSDME	5.88918	0.106124	5.24256	0.00274175	0.019261	-1.8202
HSD17B14	2.56582	1.07086	5.24063	0.00274637	0.0192734	-1.82212
IRF7	1.01704	5.16352	5.23653	0.00275626	0.0193226	-1.82621
DMXL2	1.42401	3.80615	5.23194	0.00276737	0.0193904	-1.83079
TMEM169	1.98131	1.81562	5.22312	0.00278889	0.0195122	-1.8396
HELZ2	1.1424	5.31512	5.22302	0.00278912	0.0195122	-1.83969
NLRP2	5.45666	0.867457	5.21965	0.00279739	0.0195551	-1.84306
TBC1D4	1.94425	4.30809	5.21814	0.00280111	0.0195554	-1.84457
NFIX	2.93022	0.812179	5.21714	0.00280358	0.0195625	-1.84557
ANLN	-1.45683	4.42571	-5.21524	0.00280825	0.0195849	-1.84747
BMP2	2.18428	-0.273693	5.21333	0.00281297	0.0196077	-1.84938
ZSCAN12	-1.58908	1.00899	-5.21149	0.00281754	0.0196251	-1.85122
CMPK1	1.04928	5.45811	5.21115	0.00281839	0.0196251	-1.85157
ZNF503	2.982	2.04371	5.20513	0.00283334	0.0197088	-1.85759
MIR17HG	-2.21022	1.5698	-5.20218	0.00284071	0.0197396	-1.86054
NR4A3	2.61038	1.72555	5.19805	0.00285107	0.0198014	-1.86468
FAR2P1	4.41863	-1.06768	5.19708	0.00285351	0.0198081	-1.86566
SOCS2	1.1289	4.70553	5.19576	0.00285682	0.0198206	-1.86698
VAC14	1.02699	2.77616	5.19519	0.00285826	0.0198206	-1.86755
ZNF66	-2.51175	1.77167	-5.19195	0.00286644	0.0198568	-1.8708
RDM1	-5.81214	0.642318	-5.18209	0.00289149	0.0199584	-1.8807
TANC1	4.79132	0.308873	5.17749	0.00290327	0.0200294	-1.88532
RNASE6	1.22569	4.35843	5.17459	0.00291071	0.0200704	-1.88823
RAB32	3.0488	2.8003	5.17046	0.00292136	0.0201336	-1.89239
PTPRO	2.50085	0.790556	5.16918	0.00292468	0.0201461	-1.89368
SLC20A1	-1.00458	6.71086	-5.16392	0.00293831	0.0202256	-1.89897
PIP5K1C	-1.3039	5.50298	-5.16357	0.00293922	0.0202256	-1.89932
LILRB1	3.74134	-1.59324	5.16077	0.00294653	0.0202655	-1.90215
LIMK2	1.00972	5.20686	5.15411	0.00296397	0.0203709	-1.90886
IER3-AS1	2.24021	3.02618	5.15376	0.00296488	0.0203709	-1.90921
ELOVL6	-1.04823	5.54044	-5.15261	0.00296791	0.0203813	-1.91037
CCDC157	-1.89175	0.34976	-5.15096	0.00297226	0.0204007	-1.91203
LEF1	3.38564	3.79691	5.14894	0.00297759	0.0204269	-1.91407
FAHD2CP	-2.08379	1.68338	-5.14551	0.00298667	0.0204683	-1.91754
FBXL6	1.2853	3.89514	5.14361	0.00299171	0.0204818	-1.91945
SCX	1.45826	1.60282	5.14304	0.00299321	0.0204818	-1.92002
APOBEC3A	-3.8511	3.60942	-5.14224	0.00299534	0.020486	-1.92083
TESPA1	1.05806	5.39604	5.13938	0.00300298	0.0205277	-1.92373
RPS6KA2	3.46828	1.94481	5.13551	0.0030133	0.0205688	-1.92763
BCAS4	-4.58951	0.0669375	-5.13541	0.00301357	0.0205688	-1.92773
ABCG1	1.03596	4.67778	5.13427	0.00301663	0.0205792	-1.92889
CALHM2	-1.22438	3.74999	-5.13291	0.00302029	0.0205835	-1.93026
DOCK1	4.74844	-0.353437	5.12868	0.00303167	0.0206399	-1.93454
BTN3A1	1.45815	3.97863	5.12791	0.00303373	0.0206435	-1.93532
CD2	2.77168	3.48835	5.11892	0.00305812	0.0207569	-1.94442
SLC22A17	4.38003	-1.17298	5.11547	0.00306754	0.0207999	-1.94792
CCND1	2.22379	2.97307	5.10832	0.00308717	0.0209013	-1.95517
NRN1	5.59525	1.02727	5.10683	0.00309126	0.0209185	-1.95668
TRAF1	1.12373	4.08746	5.10408	0.00309885	0.0209593	-1.95947
PAXIP1	-1.33077	4.08277	-5.08882	0.00314141	0.0211514	-1.97498
PLTP	1.65128	5.04262	5.08732	0.00314561	0.0211691	-1.9765
ACP5	1.97242	0.761687	5.08536	0.00315115	0.0211888	-1.9785
ITGA4	-1.74257	4.69613	-5.08236	0.00315962	0.0212209	-1.98155
NMUR1	-4.96461	1.98838	-5.07807	0.00317179	0.021292	-1.98592
CDYL	1.32705	5.96202	5.07448	0.00318201	0.0213353	-1.98958
ME1	2.74266	3.09961	5.07407	0.00318317	0.0213353	-1.98999
CDH17	5.08701	0.568246	5.07171	0.00318992	0.0213604	-1.9924
BUB1	-1.33041	5.49912	-5.07006	0.00319465	0.0213708	-1.99409
FPR1	1.82023	2.56417	5.06949	0.00319628	0.0213711	-1.99467
KCNK17	-2.13191	2.93314	-5.06474	0.00320993	0.021438	-1.99951
SKAP1	-4.31408	2.34088	-5.06375	0.00321278	0.021438	-2.00052
NAF1	-1.47987	1.56076	-5.06268	0.00321587	0.021438	-2.00161
ANKRD36C	-1.13076	5.85909	-5.06127	0.00321995	0.0214546	-2.00305
PCDHB2	2.69914	-0.252104	5.05934	0.00322554	0.021468	-2.00502
OAF	1.83835	3.05494	5.05843	0.00322817	0.021468	-2.00595
NRF1	-1.12791	3.54189	-5.05617	0.00323473	0.0214892	-2.00826
AGER	-1.43714	1.16823	-5.05504	0.00323802	0.0215005	-2.00942
EHD4	1.60962	2.7976	5.05323	0.00324328	0.0215247	-2.01126
GMPS	-1.09328	5.20899	-5.05134	0.00324882	0.0215306	-2.0132
KCNN4	1.70232	1.94789	5.04859	0.00325684	0.0215564	-2.016
CAD	-1.02152	4.23512	-5.04807	0.00325839	0.0215564	-2.01654
BCORL1	-1.26094	3.56013	-5.04776	0.00325927	0.0215564	-2.01685
CSTA	1.82265	1.37291	5.04629	0.00326359	0.0215743	-2.01836
NFE2	4.44069	-1.0622	5.04441	0.00326913	0.0215917	-2.02028
WDR27	-2.37316	1.86836	-5.04431	0.00326942	0.0215917	-2.02039
TYSND1	-1.32807	2.49782	-5.04006	0.00328195	0.0216425	-2.02474
SLX1A	-1.32786	7.18675	-5.03819	0.00328749	0.0216578	-2.02665
CCDC144NL-AS1	1.34879	2.94759	5.03734	0.00329	0.0216637	-2.02752
NCSTN	1.3022	4.5315	5.03485	0.00329739	0.0216914	-2.03007
CBSL	-1.60903	1.80076	-5.0343	0.00329903	0.0216914	-2.03064
REXO5	-1.31874	2.12098	-5.03232	0.00330491	0.0217154	-2.03266
RPL39L	-2.32762	2.79041	-5.03153	0.00330729	0.0217154	-2.03348
ZNF485	-3.73068	-0.775332	-5.03126	0.00330807	0.0217154	-2.03375
WAKMAR2	1.38398	2.19854	5.0309	0.00330914	0.0217154	-2.03411
PGF	-3.51998	-1.68795	-5.02077	0.00333954	0.0218828	-2.04451
CEP70	-1.8769	2.58912	-5.0198	0.00334248	0.0218914	-2.04551
TMPRSS3	-5.90208	0.112166	-5.00907	0.00337505	0.0220514	-2.05653
RUSC1	-1.01838	3.98694	-5.00869	0.0033762	0.0220514	-2.05692
SNHG19	-1.12008	3.34704	-5.00851	0.00337676	0.0220514	-2.0571
CUEDC1	2.23642	2.394	5.00663	0.00338251	0.0220666	-2.05904
ESPL1	-1.61696	4.04015	-5.00214	0.0033963	0.0221258	-2.06366
SCART1	4.80789	-0.947352	5.00003	0.00340278	0.0221461	-2.06583
SYNGR3	2.68155	2.99083	4.99662	0.00341331	0.022198	-2.06934
USP18	1.84232	3.69415	4.99561	0.00341643	0.022198	-2.07038
FGF13	5.02345	-1.61505	4.98762	0.00344127	0.0222994	-2.07861
FAM221A	-1.94077	0.87505	-4.98308	0.00345549	0.02236	-2.0833
DSE	2.12357	3.54758	4.98027	0.0034643	0.0224055	-2.08619
TPTEP2	-1.11646	0.734402	-4.97335	0.00348617	0.0224879	-2.09334
NTM	5.79363	0.0906373	4.97306	0.00348707	0.0224879	-2.09364
TSPAN32	1.2907	3.86721	4.96679	0.00350702	0.0225947	-2.10012
NRROS	-1.37499	4.70247	-4.96583	0.00351011	0.0225947	-2.10112
CXCR4	-1.41699	3.8471	-4.95749	0.00353686	0.0227218	-2.10975
SIK2	-1.08397	3.53916	-4.95682	0.00353902	0.0227248	-2.11044
IGFBP4	1.13501	2.12026	4.95614	0.00354122	0.022728	-2.11115
CLSTN3	1.41008	2.76516	4.95349	0.00354978	0.0227504	-2.11389
RGS13	4.897	-0.617836	4.94925	0.00356352	0.0228167	-2.11828
CHAF1A	-2.2335	5.92048	-4.94541	0.00357602	0.022875	-2.12226
TMEM132A	3.30001	1.82049	4.94288	0.00358429	0.0228974	-2.12488
CPPED1	2.39066	3.63976	4.93949	0.00359542	0.0229554	-2.12841
LRFN4	1.96462	1.60172	4.93769	0.00360132	0.0229687	-2.13027
POLD1	-1.34125	3.36684	-4.93741	0.00360226	0.0229687	-2.13057
GPR141	4.9824	-0.58834	4.93697	0.0036037	0.0229687	-2.13102
WDR5	-1.07897	5.01395	-4.93435	0.00361235	0.0230088	-2.13374
PDE6G	-5.62423	1.23306	-4.93054	0.00362495	0.0230454	-2.1377
IFIT5	1.43398	3.55324	4.92914	0.0036296	0.0230641	-2.13915
FOXRED2	-1.32429	3.87335	-4.9262	0.00363937	0.0231083	-2.14221
FAM89B	1.16007	5.46864	4.92548	0.00364177	0.0231083	-2.14296
NUP205	-1.24819	4.65424	-4.92033	0.00365899	0.0231569	-2.14832
VPS9D1	1.81337	2.68321	4.91662	0.00367146	0.0231876	-2.15218
LINC01163	-4.31295	-1.01876	-4.91439	0.00367896	0.0232214	-2.1545
RFC5	-1.48479	5.05815	-4.914	0.00368026	0.0232214	-2.1549
H1-10	-1.4557	7.31452	-4.91301	0.0036836	0.0232315	-2.15593
TMEM236	1.90655	0.664348	4.90952	0.00369541	0.0232842	-2.15957
SLC37A4	-1.83601	3.33018	-4.90775	0.00370143	0.0233112	-2.16142
JCAD	-4.92347	-0.991124	-4.90502	0.00371071	0.0233587	-2.16426
LINC01572	-4.28136	-1.32204	-4.90351	0.00371586	0.0233697	-2.16584
NFAM1	2.54411	2.30558	4.90349	0.00371593	0.0233697	-2.16586
NCALD	2.18023	3.62558	4.90085	0.00372493	0.023397	-2.16861
BIRC7	2.06679	0.183863	4.9003	0.00372684	0.023397	-2.16919
MB	5.86137	1.54111	4.90028	0.00372691	0.023397	-2.16921
WDFY4	1.50812	2.69215	4.90015	0.00372734	0.023397	-2.16934
RAD18	-1.45697	3.52495	-4.89968	0.00372897	0.023397	-2.16984
LGALS9C	-1.7198	4.43668	-4.89699	0.00373816	0.0234437	-2.17263
OSBPL5	1.20487	4.62955	4.8897	0.00376331	0.0235826	-2.18025
ATP8B5P	-2.93013	-0.18083	-4.88956	0.00376382	0.0235826	-2.1804
ETS2	1.1751	4.17977	4.87915	0.00380004	0.0237764	-2.19128
TRMU	-1.56033	3.6007	-4.87722	0.00380681	0.023788	-2.1933
PTGER4	1.26292	4.01138	4.86741	0.00384141	0.0239794	-2.20358
CLIC2	4.61616	0.260369	4.85973	0.00386873	0.0240606	-2.21163
TNFRSF18	1.60473	3.04981	4.85866	0.00387257	0.0240632	-2.21275
IRAG2	-1.1463	4.97826	-4.85861	0.00387273	0.0240632	-2.2128
LAMP3	5.06529	0.588115	4.85376	0.00389013	0.0241275	-2.21789
RHBDF1	3.17077	-1.10562	4.8506	0.00390152	0.024175	-2.22121
BMP2K	1.2342	4.40013	4.8486	0.00390877	0.0241977	-2.22332
SLC12A7	1.45724	2.60912	4.84691	0.00391488	0.024203	-2.22509
NPIPB4	-1.22112	4.71778	-4.84648	0.00391641	0.024203	-2.22554
GTPBP3	-1.72436	3.57298	-4.84356	0.00392704	0.0242304	-2.22861
LILRB4	5.31386	0.961062	4.84294	0.0039293	0.0242304	-2.22926
HCP5	1.6993	4.37379	4.84267	0.00393028	0.0242304	-2.22955
KCNJ11	2.09549	2.35309	4.84177	0.00393353	0.0242394	-2.23049
HYOU1	1.0567	3.81547	4.83802	0.00394722	0.0242681	-2.23443
BTG3	-1.11917	4.39608	-4.83396	0.0039621	0.0243151	-2.2387
ATXN7L1	2.63769	1.22904	4.83176	0.0039702	0.0243426	-2.24102
CDC42BPB	2.76474	2.04395	4.82965	0.003978	0.0243682	-2.24325
ARNTL	1.22665	3.50723	4.82769	0.00398523	0.0244014	-2.24531
C11orf24	1.13046	3.95025	4.82273	0.00400363	0.024455	-2.25054
ZGRF1	-1.04713	3.75119	-4.82199	0.00400635	0.024455	-2.25132
RAB27B	5.44611	2.87358	4.81977	0.00401464	0.02447	-2.25366
SERINC2	4.42004	-0.105758	4.81869	0.00401865	0.0244723	-2.2548
ZFR2	2.26332	2.4873	4.8179	0.00402162	0.0244792	-2.25563
TKT	-1.21121	6.27629	-4.81631	0.00402758	0.0245044	-2.25731
SNORD13E	-3.90122	-2.19896	-4.81398	0.00403631	0.0245354	-2.25977
BCL2L11	1.34669	5.19693	4.81258	0.00404156	0.0245468	-2.26125
ARRDC1-AS1	-3.03765	0.174229	-4.8125	0.00404184	0.0245468	-2.26133
TSPAN18	2.84183	1.99502	4.81148	0.0040457	0.0245479	-2.26241
CYB561	3.62602	2.07341	4.81029	0.00405017	0.024553	-2.26366
STXBP5	1.00364	4.4735	4.80515	0.0040696	0.0246597	-2.2691
SAAL1	-1.1391	4.80015	-4.8027	0.00407889	0.0247048	-2.27169
PNMA1	1.35444	3.34881	4.80169	0.00408273	0.024717	-2.27275
FAM214B	1.04752	4.88651	4.80034	0.00408787	0.024737	-2.27418
KREMEN1	1.97454	1.94526	4.79093	0.00412389	0.024896	-2.28414
POLR2J3	-1.00298	5.42573	-4.77713	0.00417736	0.0251652	-2.29876
PARD3	2.52314	1.11861	4.77532	0.00418442	0.0251961	-2.30068
POLD4	1.27682	4.88022	4.76988	0.00420578	0.0252798	-2.30646
SPR	2.32202	0.752116	4.76863	0.00421071	0.0252868	-2.30779
TUBB3	5.73034	0.0195702	4.76764	0.0042146	0.0252989	-2.30884
LGALS3BP	2.22303	2.38093	4.76056	0.00424263	0.0254444	-2.31636
SSH3	-1.00753	3.23974	-4.7579	0.00425322	0.0254966	-2.31919
TLN2	1.00417	2.21409	4.75729	0.00425568	0.0254999	-2.31984
POLQ	-3.0531	2.50922	-4.75379	0.00426963	0.0255721	-2.32356
NEU1	1.04024	5.70743	4.75281	0.00427358	0.025573	-2.3246
YES1	-1.07808	3.9771	-4.74618	0.00430026	0.0256983	-2.33167
SHISAL1	-1.3277	1.9884	-4.74535	0.00430359	0.0257068	-2.33255
PPM1L	1.44449	3.39013	4.74439	0.00430747	0.025715	-2.33357
BGLAP	4.98891	0.431542	4.74254	0.00431496	0.025715	-2.33554
BMPR1A	2.07083	2.20386	4.73993	0.00432555	0.0257238	-2.33832
AZIN1-AS1	-1.73718	0.577606	-4.73544	0.00434386	0.0257702	-2.34311
C8orf31	1.24913	1.63837	4.73468	0.00434695	0.0257712	-2.34392
CAPN5	1.05652	0.588864	4.72649	0.00438058	0.0259018	-2.35266
PARD6A	-1.22116	1.78335	-4.71919	0.0044108	0.0260171	-2.36046
RAI14	2.39478	1.37179	4.71904	0.00441144	0.0260171	-2.36063
CASP7	1.11353	3.97172	4.71033	0.00444783	0.026196	-2.36995
MXD3	-1.44087	3.38512	-4.70584	0.00446668	0.0262725	-2.37475
PLEC	1.65654	3.79038	4.70515	0.00446961	0.0262783	-2.37549
JOSD1	-1.15062	4.87316	-4.70231	0.00448162	0.0263374	-2.37853
LATS2	1.02761	4.39021	4.69833	0.00449851	0.0264108	-2.3828
TFDP1	-1.03567	5.7455	-4.69798	0.0045	0.0264108	-2.38318
RFC4	-1.45537	4.49825	-4.69631	0.00450708	0.0264408	-2.38496
PSTPIP1	1.04481	4.89611	4.69549	0.00451061	0.0264499	-2.38585
PIK3C2B	1.30901	3.69565	4.69348	0.00451919	0.0264887	-2.388
INPP4B	3.7862	-0.473321	4.68538	0.00455396	0.0266344	-2.39669
HECW2-AS1	1.36987	3.60459	4.68215	0.00456789	0.0266927	-2.40016
CNRIP1	4.59562	1.36389	4.67595	0.00459484	0.026804	-2.40683
CDCA7L	-2.64993	3.15264	-4.67126	0.0046153	0.0268879	-2.41187
VASH1	2.12069	4.35462	4.66902	0.00462514	0.0269336	-2.41428
NELFA	-1.0357	4.3059	-4.66846	0.00462757	0.0269361	-2.41488
TMEM158	2.18834	1.42233	4.65759	0.00467561	0.0271804	-2.42659
CDC6	-1.962	4.13383	-4.64744	0.004721	0.0274206	-2.43755
DOK4	-2.30571	2.50739	-4.64386	0.0047371	0.0274784	-2.44141
HSD17B8	-1.25506	2.43909	-4.64338	0.0047393	0.0274794	-2.44193
USP37	-1.05172	4.24185	-4.63794	0.00476389	0.0275982	-2.4478
CCDC152	-1.93708	3.0093	-4.6356	0.00477456	0.027648	-2.45034
NPDC1	4.78023	-0.64446	4.62835	0.00480769	0.0277841	-2.45818
MS4A6A	1.43261	3.18909	4.6282	0.0048084	0.0277841	-2.45834
HLA-H	1.60276	2.06717	4.62722	0.00481287	0.0277859	-2.4594
IGFBP5	1.48795	1.01857	4.62561	0.00482027	0.0277994	-2.46114
CENPK	-1.11172	4.96619	-4.62409	0.00482729	0.0278164	-2.46279
OSGIN1	3.93437	-0.457152	4.62161	0.00483872	0.0278164	-2.46547
ZBTB46	2.66301	1.12374	4.62161	0.00483875	0.0278164	-2.46548
LINC00205	2.12523	1.81859	4.6216	0.00483881	0.0278164	-2.46549
LRRK2	1.78456	1.91791	4.61951	0.00484846	0.02786	-2.46775
PTMS	-1.03655	5.24349	-4.6107	0.00488948	0.0280358	-2.4773
FCGR3B	-3.07948	-2.22048	-4.60957	0.00489479	0.0280387	-2.47853
PHF13	-1.9072	3.11392	-4.6029	0.00492616	0.028174	-2.48577
ZWILCH	-1.60962	5.83522	-4.59747	0.00495188	0.0282706	-2.49167
SULT1C2	3.72858	1.77346	4.59575	0.00496001	0.0282954	-2.49353
MT1G	3.04444	1.13358	4.59449	0.00496605	0.0283111	-2.49491
MXD1	1.42588	5.1798	4.59348	0.00497086	0.0283212	-2.49601
TYMP	1.42122	6.05167	4.59157	0.00497996	0.0283611	-2.49808
C1orf112	-1.71463	2.48521	-4.5899	0.00498796	0.0283946	-2.4999
AMPH	-1.37621	-0.144705	-4.58782	0.00499792	0.0284273	-2.50216
MCU	1.37512	3.09852	4.57889	0.00504098	0.0285755	-2.51188
ARHGEF39	-1.24359	3.33836	-4.57002	0.00508418	0.0287661	-2.52155
TNFRSF9	2.38673	3.63894	4.56987	0.0050849	0.0287661	-2.52171
ABCB7	-1.18352	5.04542	-4.56752	0.00509644	0.0288169	-2.52428
POC1A	-1.73617	4.39606	-4.56388	0.00511432	0.0288768	-2.52825
TDP2	1.11743	4.71183	4.55914	0.00513774	0.0289652	-2.53343
EXOSC8	-1.02046	6.15323	-4.55595	0.00515359	0.0290275	-2.53692
FANCG	-1.46943	4.41564	-4.55561	0.00515526	0.0290275	-2.53728
PRKAG2	2.76269	-0.0136634	4.55287	0.00516895	0.0290799	-2.54029
STMN3	3.53692	-1.92677	4.55232	0.00517166	0.0290799	-2.54088
GPR174	-1.22718	4.25896	-4.5508	0.00517929	0.0291018	-2.54255
IPO5	-1.10947	5.3375	-4.54303	0.00521829	0.0292868	-2.55105
FAM161A	-1.89332	2.47384	-4.53813	0.00524305	0.0293864	-2.55641
NEMP2	-1.56497	3.02014	-4.5352	0.00525795	0.0294577	-2.55963
VLDLR	-3.72703	1.49541	-4.53154	0.00527659	0.0295375	-2.56364
NCAPD3	-1.99969	4.06563	-4.53062	0.00528129	0.0295515	-2.56464
RNU6-36P	2.34104	0.183743	4.52483	0.00531102	0.0296561	-2.571
CDKN2C	-1.46938	4.38292	-4.51927	0.0053397	0.0297597	-2.5771
ATAD3A	-1.05153	3.81857	-4.51862	0.00534304	0.0297608	-2.57781
BAIAP2	2.08684	1.67226	4.51334	0.00537049	0.0298765	-2.58361
NT5M	-2.22431	0.594442	-4.50799	0.00539846	0.0300124	-2.5895
KIF13A	3.64448	1.6198	4.50635	0.00540708	0.0300304	-2.5913
HNMT	2.48953	3.37046	4.50429	0.00541792	0.0300489	-2.59357
PIEZO1	-1.36497	4.43585	-4.50266	0.00542652	0.0300763	-2.59537
NEK2	-2.19929	3.26875	-4.49731	0.00545482	0.0302082	-2.60126
NXF1	1.07133	4.73244	4.49208	0.0054826	0.0303121	-2.60701
TAL1	3.30816	1.54366	4.48874	0.00550048	0.0303735	-2.6107
PDGFB	1.95338	0.273613	4.47948	0.00555034	0.0306111	-2.62091
ATP6V1C1	1.31371	4.24672	4.47656	0.00556619	0.0306734	-2.62414
H2AC21	-3.73443	-1.42629	-4.47484	0.00557553	0.0306997	-2.62604
ZNF710	1.202	4.45459	4.47328	0.00558402	0.0307213	-2.62776
CENPN	-2.23418	3.20225	-4.46922	0.00560622	0.0308182	-2.63226
KNOP1P4	-3.47363	-1.55669	-4.46678	0.00561958	0.0308768	-2.63495
OR11G2	-1.38427	-0.224932	-4.46644	0.00562148	0.0308768	-2.63533
LTBR	2.06882	1.72562	4.46261	0.00564254	0.0309799	-2.63957
TSPAN13	1.00295	1.92179	4.46086	0.00565219	0.0310145	-2.6415
TXNDC16	-1.42396	3.19905	-4.45982	0.00565795	0.0310264	-2.64265
PLBD2	1.33237	3.86459	4.45712	0.00567293	0.0310729	-2.64564
NIPAL2	4.10105	-1.02668	4.44733	0.00572752	0.0313313	-2.65648
STAG1	-1.44371	4.38981	-4.43225	0.00581291	0.0316823	-2.67323
RHBDF2	1.22762	4.39588	4.4315	0.00581717	0.0316927	-2.67406
SNORA12	5.39154	-0.102419	4.42981	0.00582682	0.0317183	-2.67594
FADS2	-1.05097	5.79011	-4.42956	0.00582827	0.0317183	-2.67622
DBF4B	-4.39632	-0.810834	-4.429	0.00583147	0.0317192	-2.67684
CYFIP1	1.41197	4.52431	4.42789	0.00583782	0.0317409	-2.67807
SLC2A8	2.02577	3.03905	4.42683	0.00584391	0.0317484	-2.67925
CD160	-5.05608	0.620162	-4.42348	0.00586317	0.0318383	-2.68297
GAPT	2.72368	2.01712	4.42313	0.0058652	0.0318383	-2.68337
MFHAS1	-1.01074	8.24456	-4.42256	0.00586849	0.0318413	-2.684
LYPLAL1	1.06439	2.96452	4.42	0.00588332	0.0318735	-2.68686
NLN	1.8001	3.5543	4.41943	0.00588658	0.0318735	-2.68748
CHAC2	-1.13536	1.55341	-4.41922	0.00588779	0.0318735	-2.68772
GMPR	6.19308	2.14269	4.41824	0.00589347	0.0318735	-2.68881
NR2C2AP	-1.55607	3.48966	-4.41809	0.00589433	0.0318735	-2.68897
REXO1	-1.83753	0.510911	-4.41547	0.00590959	0.0319115	-2.6919
RRP7BP	-1.27211	3.47792	-4.41104	0.00593543	0.0319615	-2.69683
GHRLOS	-1.74945	1.07114	-4.4091	0.00594677	0.0320097	-2.69899
HCAR2	4.73818	0.3241	4.4076	0.00595557	0.0320363	-2.70067
TCF7L1	2.90558	0.902336	4.40312	0.00598193	0.032124	-2.70566
CDYL2	3.51199	-2.37078	4.40145	0.00599176	0.0321361	-2.70752
TCTN3	1.00051	3.51742	4.40018	0.00599926	0.0321635	-2.70893
COMT	-1.20401	4.79313	-4.39596	0.00602429	0.0322699	-2.71364
SULT1A1	1.28174	3.81684	4.39562	0.00602631	0.0322699	-2.71402
TNRC18	-1.07126	3.48148	-4.3926	0.00604431	0.0323534	-2.7174
RHOV	4.45948	-0.781038	4.39191	0.00604843	0.0323626	-2.71817
CDK5RAP2	-1.34854	6.23806	-4.37529	0.00614869	0.032779	-2.73676
MT1H	2.50721	0.44593	4.37447	0.00615368	0.032779	-2.73768
ECM1	2.13667	0.582213	4.37398	0.00615663	0.032779	-2.73822
MT1F	3.42974	1.33546	4.36941	0.00618455	0.0328946	-2.74334
HOMER2	1.57183	3.85146	4.36768	0.0061952	0.0329098	-2.74529
IRAK1BP1	-4.59054	-0.357767	-4.36735	0.00619721	0.0329098	-2.74565
TTN	-2.92404	3.91598	-4.36213	0.00622936	0.0330284	-2.7515
MEN1	-1.10039	5.35027	-4.35489	0.00627429	0.0331881	-2.75963
PKD2L1	3.92589	-0.744751	4.35353	0.00628274	0.0332197	-2.76115
SLC36A1	1.19239	3.80864	4.35022	0.00630347	0.033277	-2.76488
SH2D1B	3.53332	1.42162	4.34753	0.0063203	0.0333527	-2.76789
DIP2C	4.93134	-0.375577	4.3466	0.00632614	0.0333632	-2.76894
PCID2	1.23259	4.7351	4.34643	0.00632724	0.0333632	-2.76913
IRF4	2.30007	1.1377	4.34389	0.00634324	0.0334233	-2.77199
CRIM1-DT	-2.85399	0.679535	-4.34337	0.00634651	0.0334233	-2.77257
FAM83H	1.31265	2.84616	4.34304	0.00634859	0.0334233	-2.77294
FBXO40	-3.77965	-1.27601	-4.33946	0.00637124	0.0335295	-2.77697
ZFP1	-1.60403	2.07148	-4.33763	0.00638286	0.0335774	-2.77903
PRMT7	-1.23634	4.93884	-4.33674	0.00638849	0.0335939	-2.78002
NAV1	1.61796	3.81049	4.33201	0.00641868	0.0336993	-2.78535
CLEC3B	4.77578	-0.536705	4.33124	0.0064236	0.0336993	-2.78622
SIPA1L2	1.54573	0.867997	4.33074	0.00642683	0.0336993	-2.78679
HEXD-IT1	-2.04466	0.460069	-4.32629	0.00645537	0.0337931	-2.7918
NEXN	-3.4198	1.97338	-4.32611	0.00645652	0.0337931	-2.792
PARP2	-1.48387	3.53835	-4.32502	0.00646355	0.0338167	-2.79323
ELAPOR1	4.21102	-0.0262478	4.32011	0.00649528	0.0339299	-2.79876
SGO1	-2.12215	4.74098	-4.31886	0.00650341	0.0339592	-2.80018
DCBLD2	2.96617	1.2601	4.31569	0.00652401	0.0340192	-2.80375
TSPAN2	1.30262	2.5783	4.31553	0.00652503	0.0340192	-2.80393
IARS1	-1.15934	5.1622	-4.31439	0.00653252	0.0340451	-2.80522
CCL24	2.10466	0.364478	4.31332	0.00653946	0.034068	-2.80642
PLCXD1	-2.76387	4.53088	-4.3111	0.00655397	0.0341172	-2.80893
GDF15	2.3707	0.215547	4.30564	0.00658985	0.0342377	-2.8151
ANKDD1A	-1.16338	2.34856	-4.30031	0.0066251	0.0343942	-2.82113
JKAMP	1.13372	4.24754	4.29861	0.00663636	0.0344128	-2.82305
CLN8	1.44159	4.0129	4.29563	0.00665621	0.0345025	-2.82642
LRRN3	-1.52825	1.41113	-4.29364	0.00666948	0.0345579	-2.82867
PNMA8A	1.37773	1.27601	4.291	0.00668715	0.0345972	-2.83166
CREBL2	1.03993	4.41195	4.29097	0.00668735	0.0345972	-2.8317
MIR133A1HG	-3.91513	-0.835275	-4.28875	0.00670221	0.0346347	-2.8342
TREM2	2.41473	3.21296	4.28727	0.00671216	0.0346722	-2.83588
PAQR4	-1.44307	2.58168	-4.28165	0.00675014	0.0348282	-2.84225
H2AC17	-4.4355	0.151709	-4.27945	0.00676504	0.0348765	-2.84474
SLC25A10	-1.3034	2.53764	-4.2759	0.00678922	0.034945	-2.84878
PHF7	-1.43362	2.45441	-4.27564	0.00679096	0.034945	-2.84907
EPB41L4A	4.91579	-1.17473	4.27287	0.0068099	0.0350157	-2.85221
FAM27E3	-2.87217	-2.01349	-4.27061	0.0068254	0.035082	-2.85478
VCAM1	2.03047	2.89395	4.26936	0.00683398	0.0351056	-2.8562
IL15RA	1.65938	3.58131	4.26917	0.00683524	0.0351056	-2.85641
LAMA1	3.25017	-1.92847	4.26796	0.0068436	0.0351352	-2.85779
SRSF8	1.1435	4.90391	4.26577	0.00685869	0.0351992	-2.86027
SCN3A	4.73844	-1.75756	4.26353	0.00687416	0.0352651	-2.86282
ABHD15-AS1	-1.1455	2.35798	-4.26069	0.00689378	0.0353388	-2.86604
CCR10	-3.90801	-1.19301	-4.25759	0.00691534	0.0354223	-2.86957
TRIM4	1.30672	4.58997	4.25682	0.00692073	0.0354229	-2.87045
FAM167A	-2.13034	1.91837	-4.25291	0.00694803	0.0355221	-2.87489
SERPINE2	-2.19638	3.69218	-4.25246	0.0069512	0.0355248	-2.87541
MAGI3	-1.63886	2.37639	-4.24904	0.0069752	0.0356204	-2.8793
SLC24A3	1.91845	2.20472	4.24819	0.0069812	0.0356234	-2.88027
FANCA	-3.36979	3.14565	-4.24797	0.00698273	0.0356234	-2.88052
ELAVL4	4.29647	0.225143	4.24775	0.00698424	0.0356234	-2.88076
MRC2	1.10954	2.89288	4.24147	0.00702865	0.0357566	-2.88792
HSD17B13	-2.85121	-2.72397	-4.24109	0.00703134	0.0357566	-2.88835
EEF1A2	3.52028	-1.41548	4.23972	0.00704106	0.0357801	-2.88991
CLEC10A	-5.06777	-0.420832	-4.23745	0.00705724	0.0358488	-2.8925
SNX9	1.08401	3.86889	4.23616	0.00706643	0.0358537	-2.89397
MIR924HG	-5.11447	-0.264916	-4.23405	0.00708152	0.0358907	-2.89638
VPS41	1.32614	5.65163	4.23345	0.00708584	0.0358991	-2.89707
DSG2	-3.81219	-0.211342	-4.22471	0.00714868	0.0361494	-2.90704
ARSA	1.1926	3.3275	4.21757	0.00720053	0.0363656	-2.9152
TRPM2	-1.40485	2.92049	-4.21358	0.00722969	0.0364767	-2.91976
LINC00520	3.39921	0.318024	4.20296	0.00730803	0.0367521	-2.93193
BCL2L15	-3.81191	-1.06515	-4.19777	0.00734657	0.0368452	-2.93786
UBXN7	-1.00517	5.85815	-4.19621	0.00735826	0.0368901	-2.93966
H1-3	-2.49035	2.46147	-4.1944	0.0073718	0.0369153	-2.94173
TCF7L2	-1.36933	3.5676	-4.1941	0.00737402	0.0369153	-2.94207
C3orf52	-3.90397	-1.15226	-4.19407	0.00737427	0.0369153	-2.94211
RNU1-125P	-1.38553	5.12839	-4.19137	0.00739455	0.0369893	-2.94521
PAQR5	3.69829	1.94028	4.18669	0.00742983	0.0371243	-2.95058
RIN1	3.40419	-0.650252	4.18612	0.0074341	0.0371313	-2.95123
SERPINB8	2.39934	1.29373	4.18484	0.00744383	0.037144	-2.95271
FCN1	-3.28544	-0.785292	-4.18425	0.00744831	0.0371476	-2.95338
CENPQ	-1.37763	4.08173	-4.17455	0.00752219	0.0374466	-2.96452
CFLAR-AS1	-2.27882	1.12385	-4.16968	0.00755969	0.0375638	-2.97013
TOPBP1	-1.20693	6.39318	-4.16351	0.0076074	0.037773	-2.97723
STIL	-1.60249	4.37226	-4.16255	0.00761482	0.0377958	-2.97833
TRDMT1	-1.39249	2.00166	-4.15961	0.00763772	0.0378815	-2.98172
FKTN	-1.37453	3.1371	-4.15902	0.00764233	0.0378904	-2.9824
HLA-G	2.31353	-0.152047	4.15855	0.007646	0.0378946	-2.98294
SNHG3	-1.0789	5.07016	-4.15314	0.00768837	0.0380906	-2.98917
KRT73	4.80522	-0.415094	4.1513	0.00770284	0.0381482	-2.99129
FLACC1	2.25236	-0.612031	4.14586	0.00774582	0.0383469	-2.99757
ZNF594	-3.82435	-0.625384	-4.14541	0.0077494	0.0383505	-2.99809
SGSH	1.00636	3.31157	4.14192	0.00777716	0.0384496	-3.00212
PGBD5	4.51474	0.592058	4.14131	0.00778202	0.0384496	-3.00283
OTUD1	3.39956	0.673971	4.1411	0.00778371	0.0384496	-3.00307
TFAP2E	4.13655	-0.179444	4.13727	0.00781426	0.0385537	-3.00749
TMEM255B	4.33949	-0.151287	4.13702	0.00781627	0.0385537	-3.00778
JAML	1.02218	4.0021	4.13391	0.00784123	0.0386344	-3.01137
DCUN1D3	1.1433	3.62553	4.13217	0.00785526	0.0386544	-3.01339
[truncated: 149 more rows]
